# Supplementary material for: SLC16A1 Activates the STAT3/SLC7A11 Pathway to Mediate Ferroptosis Resistance and Tumor Progression in Head and Neck Squamous Cell Carcinoma
Source: Oncol Res. 2026 Apr 22;34(5):34. doi: 10.32604/or.2026.077171 (PMC13126576; doi:10.32604/or.2026.077171)
Supplement: Supplementary file 1 [file OncolRes-34-77171-s001.zip]

Archive with 5 entries (4 files):
- TSP_OR_77171-Supplementary Files.xlsx
- TSP_OR_77171-Supplementary Materials/
- TSP_OR_77171-Supplementary Materials/HN6_STR_Report.pdf.pdf
- TSP_OR_77171-Supplementary Materials/TU177_STR_Report.pdf.pdf
- TSP_OR_77171-Table S2.docx
