# Supplementary material for: SLC16A1 Activates the STAT3/SLC7A11 Pathway to Mediate Ferroptosis Resistance and Tumor Progression in Head and Neck Squamous Cell Carcinoma
Source: Oncol Res. 2026 Apr 22;34(5):34. doi: 10.32604/or.2026.077171 (PMC13126576; doi:10.32604/or.2026.077171)
Supplement: Supplementary file 1 [file OncolRes-34-77171-s001.zip › TSP_OR_77171-Supplementary Files.xlsx]

## Sheet: DEGs
gene	SH16A11	SH2	SH3	NC16A1	NC2	NC3	SH	NC	log2FoldChange	stat	pvalue	padj	gene_name	gene_chr	gene_start	gene_end	gene_strand	gene_biotype	gene_description
ENSG00000100285	17098	17386	17147	9599	9275	8538	17210.3	9137.33	0.824223	36.7621	7.44e-296	1.01e-292	NEFH	22	29480218	29491390	+	protein_coding	neurofilament heavy chain [Source:HGNC Symbol;Acc:HGNC:7737]
ENSG00000110917	4192	4109	4038	2082	2056	2018	4113	2052	0.912723	27.8713	5.95e-171	2.86e-168	MLEC	12	120687149	120701859	+	protein_coding	malectin [Source:HGNC Symbol;Acc:HGNC:28973]
ENSG00000072274	7734	7598	7374	4619	4640	4284	7568.67	4514.33	0.655695	27.1126	6.99e-162	3.16e-159	TFRC	3	196012511	196082153	-	protein_coding	transferrin receptor [Source:HGNC Symbol;Acc:HGNC:11763]
ENSG00000173692	10545	10578	10354	6568	6832	6294	10492.3	6564.67	0.586635	25.8874	9.25e-148	3.21e-145	PSMD1	2	231056845	231173116	+	protein_coding	proteasome 26S subunit, non-ATPase 1 [Source:HGNC Symbol;Acc:HGNC:9554]
ENSG00000074695	4795	4630	4545	2916	2889	2616	4656.67	2807	0.640711	21.9743	5.07e-107	1.22e-104	LMAN1	18	59327823	59359265	-	protein_coding	lectin, mannose binding 1 [Source:HGNC Symbol;Acc:HGNC:6631]
ENSG00000197223	2579	2388	2614	1340	1429	1358	2527	1375.67	0.786782	18.1987	5.28e-74	8.56e-72	C1D	2	68041130	68110948	-	protein_coding	C1D nuclear receptor corepressor [Source:HGNC Symbol;Acc:HGNC:29911]
ENSG00000144815	1428	1300	1391	672	634	631	1373	645.667	0.998043	17.8611	2.37e-71	3.6e-69	NXPE3	3	101779177	101843743	+	protein_coding	neurexophilin and PC-esterase domain family member 3 [Source:HGNC Symbol;Acc:HGNC:28238]
ENSG00000213281	3423	3360	3107	2005	1971	1911	3296.67	1962.33	0.657901	17.8345	3.81e-71	5.68e-69	NRAS	1	114704469	114716771	-	protein_coding	NRAS proto-oncogene, GTPase [Source:HGNC Symbol;Acc:HGNC:7989]
ENSG00000164045	2046	1954	1990	1110	1233	1090	1996.67	1144.33	0.713286	16.1004	2.53e-58	3.07e-56	CDC25A	3	48157146	48188417	-	protein_coding	cell division cycle 25A [Source:HGNC Symbol;Acc:HGNC:1725]
ENSG00000153395	2109	2049	2101	1301	1276	1201	2086.33	1259.33	0.638497	15.4013	1.6e-53	1.74e-51	LPCAT1	5	1456480	1523962	-	protein_coding	lysophosphatidylcholine acyltransferase 1 [Source:HGNC Symbol;Acc:HGNC:25718]
ENSG00000185900	2109	2055	2052	1208	1365	1105	2072	1226	0.668352	14.8009	1.45e-49	1.4e-47	POMK	8	43093498	43131180	+	protein_coding	protein O-mannose kinase [Source:HGNC Symbol;Acc:HGNC:26267]
ENSG00000197457	978	917	973	500	466	412	956	459.333	0.968488	14.7141	5.24e-49	4.97e-47	STMN3	20	63639705	63657682	-	protein_coding	stathmin 3 [Source:HGNC Symbol;Acc:HGNC:15926]
ENSG00000182253	1845	1792	1684	1047	1124	986	1773.67	1052.33	0.663459	14.2442	4.87e-46	4.25e-44	SYNM	15	99098217	99135593	+	protein_coding	synemin [Source:HGNC Symbol;Acc:HGNC:24466]
ENSG00000213390	1576	1513	1471	946	901	803	1520	883.333	0.693786	13.9704	2.36e-44	1.9e-42	ARHGAP19	10	97222173	97292673	-	protein_coding	Rho GTPase activating protein 19 [Source:HGNC Symbol;Acc:HGNC:23724]
ENSG00000158470	1701	1779	1765	1114	1075	1047	1748.33	1078.67	0.606834	13.0265	8.65e-39	5.91e-37	B4GALT5	20	49632945	49713878	-	protein_coding	beta-1,4-galactosyltransferase 5 [Source:HGNC Symbol;Acc:HGNC:928]
ENSG00000138685	1750	1734	1897	1103	1129	1062	1793.67	1098	0.618258	12.8626	7.31e-38	4.74e-36	FGF2	4	122826682	122898236	+	protein_coding	fibroblast growth factor 2 [Source:HGNC Symbol;Acc:HGNC:3676]
ENSG00000177181	525	565	536	237	259	243	542	246.333	1.04771	11.8231	2.96e-32	1.59e-30	RIMKLA	1	42380792	42424232	+	protein_coding	ribosomal modification protein rimK like family member A [Source:HGNC Symbol;Acc:HGNC:28725]
ENSG00000105173	784	703	736	417	390	361	741	389.333	0.838744	11.5346	8.83e-31	4.48e-29	CCNE1	19	29811991	29824312	+	protein_coding	cyclin E1 [Source:HGNC Symbol;Acc:HGNC:1589]
ENSG00000118785	342	379	294	94	130	109	338.333	111	1.51773	11.4915	1.46e-30	7.28e-29	SPP1	4	87975667	87983532	+	protein_coding	secreted phosphoprotein 1 [Source:HGNC Symbol;Acc:HGNC:11255]
ENSG00000108578	1445	1537	1513	913	951	949	1498.33	937.667	0.58557	11.2113	3.59e-29	1.7e-27	BLMH	17	30248203	30292056	-	protein_coding	bleomycin hydrolase [Source:HGNC Symbol;Acc:HGNC:1059]
ENSG00000010270	1030	940	996	590	600	552	988.667	580.667	0.677844	11.1991	4.12e-29	1.95e-27	STARD3NL	7	38178245	38230670	+	protein_coding	STARD3 N-terminal like [Source:HGNC Symbol;Acc:HGNC:19169]
ENSG00000157617	1182	1205	1149	756	741	681	1178.67	726	0.609597	11.1966	4.24e-29	2e-27	C2CD2	21	41885112	41954018	-	protein_coding	C2 calcium dependent domain containing 2 [Source:HGNC Symbol;Acc:HGNC:1266]
ENSG00000074211	1246	1242	1256	776	849	705	1248	776.667	0.595436	11.0256	2.88e-28	1.31e-26	PPP2R2C	4	6320578	6563600	-	protein_coding	protein phosphatase 2 regulatory subunit Bgamma [Source:HGNC Symbol;Acc:HGNC:9306]
ENSG00000181026	1161	1124	1036	651	704	645	1107	666.667	0.641307	10.9493	6.7e-28	3.03e-26	AEN	15	88621337	88632281	+	protein_coding	apoptosis enhancing nuclease [Source:HGNC Symbol;Acc:HGNC:25722]
ENSG00000090013	795	734	696	433	393	383	741.667	403	0.789702	10.7822	4.18e-27	1.82e-25	BLVRB	19	40447765	40465764	-	protein_coding	biliverdin reductase B [Source:HGNC Symbol;Acc:HGNC:1063]
ENSG00000156273	1171	1263	1080	696	730	683	1171.33	703	0.646419	10.7154	8.61e-27	3.69e-25	BACH1	21	29194071	29630751	+	protein_coding	BTB domain and CNC homolog 1 [Source:HGNC Symbol;Acc:HGNC:935]
ENSG00000026103	1069	1105	1038	671	665	659	1070.67	665	0.596657	10.2753	9.1e-25	3.58e-23	FAS	10	88953813	89029605	+	protein_coding	Fas cell surface death receptor [Source:HGNC Symbol;Acc:HGNC:11920]
ENSG00000261609	1032	947	985	557	616	621	988	598	0.632691	9.82723	8.59e-23	3.02e-21	GAN	16	81314944	81390809	+	protein_coding	gigaxonin [Source:HGNC Symbol;Acc:HGNC:4137]
ENSG00000175592	850	797	783	517	457	465	810	479.667	0.665415	9.7477	1.89e-22	6.45e-21	FOSL1	11	65892049	65900573	-	protein_coding	FOS like 1, AP-1 transcription factor subunit [Source:HGNC Symbol;Acc:HGNC:13718]
ENSG00000173894	750	715	727	452	434	413	730.667	433	0.664913	9.5683	1.09e-21	3.59e-20	CBX2	17	79778148	79787983	+	protein_coding	chromobox 2 [Source:HGNC Symbol;Acc:HGNC:1552]
ENSG00000108932	588	672	638	393	340	340	632.667	357.667	0.733546	8.95566	3.38e-19	9.78e-18	SLC16A6	17	68267026	68291267	-	protein_coding	solute carrier family 16 member 6 [Source:HGNC Symbol;Acc:HGNC:10927]
ENSG00000102003	294	276	299	141	132	122	289.667	131.667	1.04809	8.76103	1.93e-18	5.32e-17	SYP	X	49187815	49200218	-	protein_coding	synaptophysin [Source:HGNC Symbol;Acc:HGNC:11506]
ENSG00000146021	264	281	259	125	124	106	268	118.333	1.09063	8.68282	3.86e-18	1.04e-16	KLHL3	5	137617500	137736089	-	protein_coding	kelch like family member 3 [Source:HGNC Symbol;Acc:HGNC:6354]
ENSG00000140406	624	570	601	358	374	334	598.333	355.333	0.66204	8.5527	1.2e-17	3.16e-16	TLNRD1	15	81000923	81005788	+	protein_coding	talin rod domain containing 1 [Source:HGNC Symbol;Acc:HGNC:13519]
ENSG00000187867	401	415	480	247	225	193	432	221.667	0.875055	8.54322	1.31e-17	3.41e-16	PALM3	19	14053363	14062076	-	protein_coding	paralemmin 3 [Source:HGNC Symbol;Acc:HGNC:33274]
ENSG00000172667	699	609	605	362	424	328	637.667	371.333	0.691146	8.51309	1.69e-17	4.35e-16	ZMAT3	3	178960121	179072215	-	protein_coding	zinc finger matrin-type 3 [Source:HGNC Symbol;Acc:HGNC:29983]
ENSG00000003989	725	777	748	476	507	418	750	467	0.595079	8.49262	2.02e-17	5.14e-16	SLC7A2	8	17497088	17570573	+	protein_coding	solute carrier family 7 member 2 [Source:HGNC Symbol;Acc:HGNC:11060]
ENSG00000276168	211	214	242	81	98	91	222.333	90	1.21468	8.40618	4.24e-17	1.06e-15	RN7SL1	14	49586580	49586878	+	misc_RNA	RNA component of signal recognition particle 7SL1 [Source:HGNC Symbol;Acc:HGNC:10038]
ENSG00000008735	211	184	171	63	77	70	188.667	70	1.33921	8.36238	6.15e-17	1.52e-15	MAPK8IP2	22	50600793	50613981	+	protein_coding	mitogen-activated protein kinase 8 interacting protein 2 [Source:HGNC Symbol;Acc:HGNC:6883]
ENSG00000140743	718	649	641	414	425	403	669.333	414	0.602522	8.22769	1.91e-16	4.5e-15	CDR2	16	22345936	22437165	-	protein_coding	cerebellar degeneration related protein 2 [Source:HGNC Symbol;Acc:HGNC:1799]
ENSG00000103723	171	172	172	63	70	65	171.667	66	1.28902	7.95265	1.83e-15	4.01e-14	AP3B2	15	82659281	82710112	-	protein_coding	adaptor related protein complex 3 subunit beta 2 [Source:HGNC Symbol;Acc:HGNC:567]
ENSG00000056487	105	115	119	26	35	33	113	31.3333	1.76032	7.92981	2.19e-15	4.79e-14	PHF21B	22	44881162	45010005	-	protein_coding	PHD finger protein 21B [Source:HGNC Symbol;Acc:HGNC:25161]
ENSG00000165868	400	397	371	240	205	194	389.333	213	0.780824	7.80159	6.11e-15	1.29e-13	HSPA12A	10	116671192	116850251	-	protein_coding	heat shock protein family A (Hsp70) member 12A [Source:HGNC Symbol;Acc:HGNC:19022]
ENSG00000175175	195	200	224	94	96	89	206.333	93	1.06037	7.37587	1.63e-13	3.04e-12	PPM1E	17	58755854	58985179	+	protein_coding	protein phosphatase, Mg2+/Mn2+ dependent 1E [Source:HGNC Symbol;Acc:HGNC:19322]
ENSG00000254726	375	319	356	201	200	179	350	193.333	0.766549	7.30213	2.83e-13	5.13e-12	MEX3A	1	156072013	156082465	-	protein_coding	mex-3 RNA binding family member A [Source:HGNC Symbol;Acc:HGNC:33482]
ENSG00000164683	482	436	464	299	272	258	460.667	276.333	0.64756	7.27694	3.41e-13	6.16e-12	HEY1	8	79762371	79767857	-	protein_coding	hes related family bHLH transcription factor with YRPW motif 1 [Source:HGNC Symbol;Acc:HGNC:4880]
ENSG00000169902	413	410	407	266	248	193	410	235.667	0.711504	7.25889	3.9e-13	6.94e-12	TPST1	7	66205317	66420543	+	protein_coding	tyrosylprotein sulfotransferase 1 [Source:HGNC Symbol;Acc:HGNC:12020]
ENSG00000185641	378	401	351	217	225	201	376.667	214.333	0.72393	7.23013	4.83e-13	8.51e-12	ENSG00000185641	5	116051917	116052289	-	processed_pseudogene	ribosomal protein S25 (RPS25) pseudogene
ENSG00000204388	540	523	448	305	346	277	503.667	309.333	0.614231	6.85966	6.9e-12	1.1e-10	HSPA1B	6	31827738	31830254	+	protein_coding	heat shock protein family A (Hsp70) member 1B [Source:HGNC Symbol;Acc:HGNC:5233]
ENSG00000171132	286	270	288	155	159	150	281.333	154.667	0.773055	6.7217	1.8e-11	2.72e-10	PRKCE	2	45651345	46187990	+	protein_coding	protein kinase C epsilon [Source:HGNC Symbol;Acc:HGNC:9401]
ENSG00000135127	310	372	368	199	213	187	350	199.667	0.721263	6.66323	2.68e-11	3.95e-10	BICDL1	12	119989236	120094494	+	protein_coding	BICD family like cargo adaptor 1 [Source:HGNC Symbol;Acc:HGNC:28095]
ENSG00000229921	62	53	41	2	11	9	52	7.33333	2.73244	6.64636	3e-11	4.4e-10	KIF25-AS1	6	167992822	167997110	-	lncRNA	KIF25 antisense RNA 1 [Source:HGNC Symbol;Acc:HGNC:20953]
ENSG00000102230	405	297	344	218	187	174	348.667	193	0.7632	6.62349	3.51e-11	5.09e-10	PCYT1B	X	24558087	24672677	-	protein_coding	phosphate cytidylyltransferase 1B, choline [Source:HGNC Symbol;Acc:HGNC:8755]
ENSG00000102096	456	443	437	281	258	287	445.333	275.333	0.602099	6.60799	3.9e-11	5.63e-10	PIM2	X	48913182	48919024	-	protein_coding	Pim-2 proto-oncogene, serine/threonine kinase [Source:HGNC Symbol;Acc:HGNC:8987]
ENSG00000169258	402	435	445	253	277	257	427.333	262.333	0.614248	6.58527	4.54e-11	6.5e-10	GPRIN1	5	176595802	176610156	-	protein_coding	G protein regulated inducer of neurite outgrowth 1 [Source:HGNC Symbol;Acc:HGNC:24835]
ENSG00000197977	312	327	288	176	187	171	309	178	0.705808	6.43077	1.27e-10	1.74e-09	ELOVL2	6	10980759	11044305	-	protein_coding	ELOVL fatty acid elongase 2 [Source:HGNC Symbol;Acc:HGNC:14416]
ENSG00000167779	360	320	368	208	228	187	349.333	207.667	0.661476	6.36178	1.99e-10	2.65e-09	IGFBP6	12	53097436	53102345	+	protein_coding	insulin like growth factor binding protein 6 [Source:HGNC Symbol;Acc:HGNC:5475]
ENSG00000138336	267	291	300	156	163	166	286	161.667	0.732482	6.29654	3.04e-10	3.96e-09	TET1	10	68560337	68694487	+	protein_coding	tet methylcytosine dioxygenase 1 [Source:HGNC Symbol;Acc:HGNC:29484]
ENSG00000187244	425	393	359	274	233	204	392.333	237	0.638469	6.29437	3.09e-10	4.01e-09	BCAM	19	44809071	44821421	+	protein_coding	basal cell adhesion molecule (Lutheran blood group) [Source:HGNC Symbol;Acc:HGNC:6722]
ENSG00000168993	91	92	99	38	40	22	94	33.3333	1.41073	6.11565	9.62e-10	1.19e-08	CPLX1	4	784957	826129	-	protein_coding	complexin 1 [Source:HGNC Symbol;Acc:HGNC:2309]
ENSG00000069424	246	229	229	117	137	132	234.667	128.667	0.775782	6.06238	1.34e-09	1.63e-08	KCNAB2	1	5990927	6101193	+	protein_coding	potassium voltage-gated channel subfamily A regulatory beta subunit 2 [Source:HGNC Symbol;Acc:HGNC:6229]
ENSG00000137269	422	395	369	211	274	247	395.333	244	0.604941	5.95185	2.65e-09	3.14e-08	LRRC1	6	53794497	53924125	+	protein_coding	leucine rich repeat containing 1 [Source:HGNC Symbol;Acc:HGNC:14307]
ENSG00000171227	277	244	243	127	149	152	254.667	142.667	0.743667	5.94312	2.8e-09	3.3e-08	TMEM37	2	119429901	119438504	+	protein_coding	transmembrane protein 37 [Source:HGNC Symbol;Acc:HGNC:18216]
ENSG00000170558	314	297	299	188	178	185	303.333	183.667	0.632875	5.83184	5.48e-09	6.2e-08	CDH2	18	27932879	28177946	-	protein_coding	cadherin 2 [Source:HGNC Symbol;Acc:HGNC:1759]
ENSG00000134042	37	42	25	4	5	2	34.6667	3.66667	3.15372	5.79553	6.81e-09	7.64e-08	MRO	18	50795120	50825402	-	protein_coding	maestro [Source:HGNC Symbol;Acc:HGNC:24121]
ENSG00000274070	267	301	277	168	191	137	281.667	165.333	0.681696	5.74642	9.12e-09	1e-07	CASTOR2	7	74964705	75031528	+	protein_coding	cytosolic arginine sensor for mTORC1 subunit 2 [Source:HGNC Symbol;Acc:HGNC:37073]
ENSG00000138166	278	270	261	162	163	159	269.667	161.333	0.650643	5.66901	1.44e-08	1.53e-07	DUSP5	10	110497907	110511533	+	protein_coding	dual specificity phosphatase 5 [Source:HGNC Symbol;Acc:HGNC:3071]
ENSG00000168333	206	191	205	108	132	85	200.667	108.333	0.802692	5.59803	2.17e-08	2.27e-07	PPDPFL	8	49054311	49076093	+	protein_coding	pancreatic progenitor cell differentiation and proliferation factor like [Source:HGNC Symbol;Acc:HGNC:31745]
ENSG00000154822	182	197	189	113	104	103	189.333	106.667	0.738078	5.26276	1.42e-07	1.31e-06	PLCL2	3	16802651	17090604	+	protein_coding	phospholipase C like 2 [Source:HGNC Symbol;Acc:HGNC:9064]
ENSG00000152193	311	282	331	213	169	196	308	192.667	0.585592	5.1298	2.9e-07	2.57e-06	OBI1	13	78614289	78659155	-	protein_coding	ORC ubiquitin ligase 1 [Source:HGNC Symbol;Acc:HGNC:20308]
ENSG00000104833	75	62	59	22	21	28	65.3333	23.6667	1.3707	5.03253	4.84e-07	4.13e-06	TUBB4A	19	6494319	6502848	-	protein_coding	tubulin beta 4A class IVa [Source:HGNC Symbol;Acc:HGNC:20774]
ENSG00000183496	212	217	223	133	137	124	217.333	131.333	0.637306	4.98926	6.06e-07	5.08e-06	MEX3B	15	82041778	82046119	-	protein_coding	mex-3 RNA binding family member B [Source:HGNC Symbol;Acc:HGNC:25297]
ENSG00000167619	213	191	214	120	138	110	206	122.667	0.659093	4.92399	8.48e-07	6.95e-06	TMEM145	19	42313309	42325064	+	protein_coding	transmembrane protein 145 [Source:HGNC Symbol;Acc:HGNC:26912]
ENSG00000182326	69	60	56	25	28	14	61.6667	22.3333	1.37969	4.87532	1.09e-06	8.76e-06	C1S	12	6988259	7071032	+	protein_coding	complement C1s [Source:HGNC Symbol;Acc:HGNC:1247]
ENSG00000179331	230	263	248	158	173	128	247	153	0.604001	4.87435	1.09e-06	8.8e-06	RAB39A	11	107928448	107963482	+	protein_coding	RAB39A, member RAS oncogene family [Source:HGNC Symbol;Acc:HGNC:16521]
ENSG00000050438	182	143	153	107	78	77	159.333	87.3333	0.777748	4.77882	1.76e-06	1.36e-05	SLC4A8	12	51391317	51515763	+	protein_coding	solute carrier family 4 member 8 [Source:HGNC Symbol;Acc:HGNC:11034]
ENSG00000148926	221	200	234	140	134	129	218.333	134.333	0.610801	4.74191	2.12e-06	1.62e-05	ADM	11	10305073	10307397	+	protein_coding	adrenomedullin [Source:HGNC Symbol;Acc:HGNC:259]
ENSG00000198729	71	72	66	34	24	29	69.6667	29	1.17359	4.65733	3.2e-06	2.37e-05	PPP1R14C	6	150143044	150250392	+	protein_coding	protein phosphatase 1 regulatory inhibitor subunit 14C [Source:HGNC Symbol;Acc:HGNC:14952]
ENSG00000171843	125	109	102	52	62	60	112	58	0.857539	4.53466	5.77e-06	4.07e-05	MLLT3	9	20341669	20622499	-	protein_coding	MLLT3 super elongation complex subunit [Source:HGNC Symbol;Acc:HGNC:7136]
ENSG00000116667	183	169	155	111	93	95	169	99.6667	0.671361	4.51686	6.28e-06	4.4e-05	C1orf21	1	184387029	184629019	+	protein_coding	chromosome 1 open reading frame 21 [Source:HGNC Symbol;Acc:HGNC:15494]
ENSG00000121900	71	68	61	31	32	24	66.6667	29	1.11266	4.392	1.12e-05	7.54e-05	TMEM54	1	32894594	32901438	-	protein_coding	transmembrane protein 54 [Source:HGNC Symbol;Acc:HGNC:24143]
ENSG00000290124	36	42	46	16	9	15	41.3333	13.3333	1.54087	4.35401	1.34e-05	8.86e-05	ENSG00000290124	1	247189576	247189725	-	lncRNA	novel transcript
ENSG00000177409	40	30	30	8	13	6	33.3333	9	1.80175	4.34969	1.36e-05	9.01e-05	SAMD9L	7	93130056	93148385	-	protein_coding	sterile alpha motif domain containing 9 like [Source:HGNC Symbol;Acc:HGNC:1349]
ENSG00000226054	42	36	54	8	17	18	44	14.3333	1.52475	4.32456	1.53e-05	0.000100044	MEMO1P1	21	36130489	36131376	+	processed_pseudogene	mediator of cell motility 1 pseudogene 1 [Source:HGNC Symbol;Acc:HGNC:23274]
ENSG00000180739	117	116	131	72	57	70	121.333	66.3333	0.779778	4.3195	1.56e-05	0.00010224	S1PR5	19	10512742	10517931	-	protein_coding	sphingosine-1-phosphate receptor 5 [Source:HGNC Symbol;Acc:HGNC:14299]
ENSG00000249565	160	142	153	80	93	95	151.667	89.3333	0.671696	4.27394	1.92e-05	0.000123483	SERBP1P5	4	78180866	78182046	-	processed_pseudogene	SERPINE1 mRNA binding protein 1 pseudogene 5 [Source:HGNC Symbol;Acc:HGNC:44632]
ENSG00000176749	203	191	189	105	126	133	194.333	121.333	0.586947	4.21841	2.46e-05	0.000155381	CDK5R1	17	32486993	32491253	+	protein_coding	cyclin dependent kinase 5 regulatory subunit 1 [Source:HGNC Symbol;Acc:HGNC:1775]
ENSG00000157851	92	92	102	43	56	49	95.3333	49.3333	0.860512	4.21238	2.53e-05	0.000159122	DPYSL5	2	26847747	26950351	+	protein_coding	dihydropyrimidinase like 5 [Source:HGNC Symbol;Acc:HGNC:20637]
ENSG00000111087	165	144	162	100	89	96	157	95	0.633621	4.15372	3.27e-05	0.0002018	GLI1	12	57459785	57472268	+	protein_coding	GLI family zinc finger 1 [Source:HGNC Symbol;Acc:HGNC:4317]
ENSG00000137720	107	123	102	68	71	38	110.667	59	0.823939	4.11709	3.84e-05	0.00023361	C11orf1	11	111878935	111885975	+	protein_coding	chromosome 11 open reading frame 1 [Source:HGNC Symbol;Acc:HGNC:1163]
ENSG00000156381	181	142	172	104	103	96	165	101	0.617808	4.11338	3.9e-05	0.000237209	ANKRD9	14	102501767	102509799	-	protein_coding	ankyrin repeat domain 9 [Source:HGNC Symbol;Acc:HGNC:20096]
ENSG00000279348	166	148	171	95	112	90	161.667	99	0.618589	4.11271	3.91e-05	0.000237802	ENSG00000279348	2	216211404	216213519	+	TEC	TEC
ENSG00000105255	125	117	106	68	72	56	116	65.3333	0.739632	4.10092	4.12e-05	0.000249233	FSD1	19	4304598	4323843	+	protein_coding	fibronectin type III and SPRY domain containing 1 [Source:HGNC Symbol;Acc:HGNC:13745]
ENSG00000119547	60	69	75	31	33	32	68	32	0.997927	4.0357	5.44e-05	0.000321355	ONECUT2	18	57435374	57491298	+	protein_coding	one cut homeobox 2 [Source:HGNC Symbol;Acc:HGNC:8139]
ENSG00000179388	117	125	119	69	70	71	120.333	70	0.691025	3.96596	7.31e-05	0.000417787	EGR3	8	22687659	22693480	-	protein_coding	early growth response 3 [Source:HGNC Symbol;Acc:HGNC:3240]
ENSG00000152932	32	33	25	12	10	4	30	8.66667	1.70765	3.96099	7.46e-05	0.000425765	RAB3C	5	58582221	58859394	+	protein_coding	RAB3C, member RAS oncogene family [Source:HGNC Symbol;Acc:HGNC:30269]
ENSG00000060140	61	57	63	30	16	33	60.3333	26.3333	1.10072	3.95124	7.77e-05	0.000441289	STYK1	12	10618923	10674318	-	protein_coding	serine/threonine/tyrosine kinase 1 [Source:HGNC Symbol;Acc:HGNC:18889]
ENSG00000210194	155	173	129	92	100	86	152.333	92.6667	0.62768	3.95009	7.81e-05	0.000442918	MT-TE	MT	14674	14742	-	Mt_tRNA	mitochondrially encoded tRNA-Glu (GAA/G) [Source:HGNC Symbol;Acc:HGNC:7479]
ENSG00000183087	91	79	97	49	46	48	89	47.6667	0.810066	3.87576	0.000106291	0.000584835	GAS6	13	113820549	113864076	-	protein_coding	growth arrest specific 6 [Source:HGNC Symbol;Acc:HGNC:4168]
ENSG00000125657	84	104	96	39	54	58	94.6667	50.3333	0.818977	3.87246	0.000107742	0.000591684	TNFSF9	19	6531026	6535924	+	protein_coding	TNF superfamily member 9 [Source:HGNC Symbol;Acc:HGNC:11939]
ENSG00000129159	30	22	34	6	11	8	28.6667	8.33333	1.69281	3.86411	0.000111496	0.000611668	KCNC1	11	17734774	17856804	+	protein_coding	potassium voltage-gated channel subfamily C member 1 [Source:HGNC Symbol;Acc:HGNC:6233]
ENSG00000210174	125	151	95	55	30	55	123.667	46.6667	1.30814	3.82824	0.000129063	0.000695001	MT-TR	MT	10405	10469	+	Mt_tRNA	mitochondrially encoded tRNA-Arg (CGN) [Source:HGNC Symbol;Acc:HGNC:7496]
ENSG00000167601	58	55	57	26	27	26	56.6667	26.3333	1.01525	3.78932	0.000151061	0.000800735	AXL	19	41219223	41261766	+	protein_coding	AXL receptor tyrosine kinase [Source:HGNC Symbol;Acc:HGNC:905]
ENSG00000114737	61	49	48	29	22	20	52.6667	23.6667	1.06469	3.72804	0.000192972	0.00100154	CISH	3	50606489	50611774	-	protein_coding	cytokine inducible SH2 containing protein [Source:HGNC Symbol;Acc:HGNC:1984]
ENSG00000079215	131	158	142	89	98	82	143.667	89.6667	0.591712	3.71232	0.000205366	0.00106069	SLC1A3	5	36596588	36688334	+	protein_coding	solute carrier family 1 member 3 [Source:HGNC Symbol;Acc:HGNC:10941]
ENSG00000272695	22	17	23	2	7	5	20.6667	4.66667	2.05595	3.70892	0.000208144	0.00107392	GAS6-DT	13	113864112	113866834	+	lncRNA	GAS6 divergent transcript [Source:HGNC Symbol;Acc:HGNC:43694]
ENSG00000276256	128	126	126	91	78	65	126.667	78	0.611707	3.61335	0.000302265	0.00150889	ENSG00000276256	GL000195.1	42939	49164	-	protein_coding	NULL
ENSG00000198873	113	111	113	73	70	60	112.333	67.6667	0.642622	3.60501	0.000312146	0.0015518	GRK5	10	119207571	119459745	+	protein_coding	G protein-coupled receptor kinase 5 [Source:HGNC Symbol;Acc:HGNC:4544]
ENSG00000140323	53	42	50	28	22	15	48.3333	21.6667	1.07126	3.56027	0.000370469	0.0018088	DISP2	15	40358219	40378621	+	protein_coding	dispatched RND transporter family member 2 [Source:HGNC Symbol;Acc:HGNC:19712]
ENSG00000151917	50	55	53	24	26	25	52.6667	25	0.984916	3.55477	0.000378306	0.00184163	BEND6	6	56955107	57027346	+	protein_coding	BEN domain containing 6 [Source:HGNC Symbol;Acc:HGNC:20871]
ENSG00000073150	79	85	74	60	33	32	79.3333	41.6667	0.842326	3.54973	0.000385629	0.00187117	PANX2	22	50170731	50180295	+	protein_coding	pannexin 2 [Source:HGNC Symbol;Acc:HGNC:8600]
ENSG00000103254	96	134	126	75	62	76	118.667	71	0.650216	3.47981	0.000501762	0.00237667	ANTKMT	16	720581	722590	+	protein_coding	adenine nucleotide translocase lysine methyltransferase [Source:HGNC Symbol;Acc:HGNC:14152]
ENSG00000137033	81	111	90	45	62	54	94	53.6667	0.719103	3.44486	0.000571353	0.00266984	IL33	9	6215786	6257983	+	protein_coding	interleukin 33 [Source:HGNC Symbol;Acc:HGNC:16028]
ENSG00000169752	107	110	118	72	75	59	111.667	68.6667	0.613798	3.42284	0.000619715	0.00287152	NRG4	15	75935969	76059795	-	protein_coding	neuregulin 4 [Source:HGNC Symbol;Acc:HGNC:29862]
ENSG00000118515	119	120	96	68	79	58	111.667	68.3333	0.620313	3.38298	0.000717039	0.00325969	SGK1	6	134169248	134318112	-	protein_coding	serum/glucocorticoid regulated kinase 1 [Source:HGNC Symbol;Acc:HGNC:10810]
ENSG00000100505	112	122	94	81	45	67	109.333	64.3333	0.672676	3.32782	0.000875284	0.00388376	TRIM9	14	50975262	51096061	-	protein_coding	tripartite motif containing 9 [Source:HGNC Symbol;Acc:HGNC:16288]
ENSG00000157021	95	88	91	53	58	52	91.3333	54.3333	0.659322	3.32613	0.000880609	0.00390332	CIBAR1P1	15	41163162	41164374	+	unprocessed_pseudogene	CIBAR1 pseudogene 1 [Source:HGNC Symbol;Acc:HGNC:32278]
ENSG00000224114	36	19	37	12	11	11	30.6667	11.3333	1.34496	3.3244	0.000886094	0.0039218	ENSG00000224114	1	206695837	206696269	-	processed_pseudogene	ribosomal protein S14 (RPS14) pseudogene
ENSG00000073464	88	76	64	35	37	52	76	41.3333	0.781943	3.30814	0.000939172	0.0041261	CLCN4	X	10156975	10237660	+	protein_coding	chloride voltage-gated channel 4 [Source:HGNC Symbol;Acc:HGNC:2022]
ENSG00000128268	55	49	55	28	29	24	53	27	0.884169	3.25967	0.00111541	0.00480274	MGAT3	22	39457012	39492194	+	protein_coding	beta-1,4-mannosyl-glycoprotein 4-beta-N-acetylglucosaminyltransferase [Source:HGNC Symbol;Acc:HGNC:7046]
ENSG00000225472	48	41	41	27	20	13	43.3333	20	1.02976	3.2577	0.00112319	0.00483344	NFIB-AS1	9	14317073	14358490	+	lncRNA	NFIB antisense RNA 1 [Source:HGNC Symbol;Acc:HGNC:56058]
ENSG00000139508	89	86	70	55	43	44	81.6667	47.3333	0.696675	3.22332	0.00126713	0.00537684	SLC46A3	13	28700064	28718970	-	protein_coding	solute carrier family 46 member 3 [Source:HGNC Symbol;Acc:HGNC:27501]
ENSG00000167191	47	48	45	30	26	12	46.6667	22.6667	0.959391	3.13259	0.00173272	0.00707271	GPRC5B	16	19856691	19886167	-	protein_coding	G protein-coupled receptor class C group 5 member B [Source:HGNC Symbol;Acc:HGNC:13308]
ENSG00000279501	43	43	52	19	23	26	46	22.6667	0.928801	3.11543	0.00183676	0.00743833	ENSG00000279501	21	8996496	9018670	-	lncRNA	novel transcript
ENSG00000225555	20	28	26	8	10	9	24.6667	9	1.36572	3.11383	0.00184675	0.00747675	ENSG00000225555	21	34353099	34375364	-	lncRNA	novel transcript
ENSG00000263934	93	83	123	68	63	52	99.6667	61	0.621171	3.08645	0.00202565	0.00811729	SNORD3A	17	19188016	19188714	+	snoRNA	small nucleolar RNA, C/D box 3A [Source:HGNC Symbol;Acc:HGNC:33189]
ENSG00000133138	44	57	71	30	24	36	57.3333	30	0.841724	3.03743	0.00238603	0.00936512	TBC1D8B	X	106802673	106876150	+	protein_coding	TBC1 domain family member 8B [Source:HGNC Symbol;Acc:HGNC:24715]
ENSG00000100359	28	18	20	8	7	8	22	7.66667	1.42774	3.02394	0.00249504	0.00972386	SGSM3	22	40370591	40410289	+	protein_coding	small G protein signaling modulator 3 [Source:HGNC Symbol;Acc:HGNC:25228]
ENSG00000154930	30	37	19	10	16	8	28.6667	11.3333	1.25296	3.0184	0.00254115	0.00987261	ACSS1	20	25006230	25058980	-	protein_coding	acyl-CoA synthetase short chain family member 1 [Source:HGNC Symbol;Acc:HGNC:16091]
ENSG00000108309	37	32	25	10	14	16	31.3333	13.3333	1.13778	3.01176	0.00259736	0.0100726	RUNDC3A	17	44308413	44318670	+	protein_coding	RUN domain containing 3A [Source:HGNC Symbol;Acc:HGNC:16984]
ENSG00000085117	40	45	61	25	33	15	48.6667	24.3333	0.918429	3.0101	0.00261159	0.0101186	CD82	11	44564427	44620358	+	protein_coding	CD82 molecule [Source:HGNC Symbol;Acc:HGNC:6210]
ENSG00000111801	69	78	63	43	31	47	70	40.3333	0.701478	2.94439	0.00323587	0.01224	BTN3A3	6	26440472	26453415	+	protein_coding	butyrophilin subfamily 3 member A3 [Source:HGNC Symbol;Acc:HGNC:1140]
ENSG00000240036	60	49	62	34	32	29	57	31.6667	0.758589	2.94172	0.00326397	0.0123275	ENSG00000240036	11	27581680	27582055	+	processed_pseudogene	novel pseudogene
ENSG00000210164	66	78	41	23	35	40	61.6667	32.6667	0.820704	2.92208	0.00347706	0.0130267	MT-TG	MT	9991	10058	+	Mt_tRNA	mitochondrially encoded tRNA-Gly (GGN) [Source:HGNC Symbol;Acc:HGNC:7486]
ENSG00000173208	61	64	45	29	35	30	56.6667	31.3333	0.764468	2.90667	0.00365295	0.0136207	ABCD2	12	39550033	39619803	-	protein_coding	ATP binding cassette subfamily D member 2 [Source:HGNC Symbol;Acc:HGNC:66]
ENSG00000133424	85	79	87	42	57	56	83.6667	51.6667	0.603446	2.86859	0.00412303	0.0151537	LARGE1	22	33162226	33922841	-	protein_coding	LARGE xylosyl- and glucuronyltransferase 1 [Source:HGNC Symbol;Acc:HGNC:6511]
ENSG00000274943	42	36	38	18	23	17	38.6667	19.3333	0.911081	2.84609	0.00442597	0.0161083	ENSG00000274943	12	42361267	42361703	+	lncRNA	novel transcript, sense intronic to PPHLN1
ENSG00000203778	65	84	81	41	46	52	76.6667	46.3333	0.634829	2.839	0.00452558	0.0164107	FAM229B	6	112087591	112102790	+	protein_coding	family with sequence similarity 229 member B [Source:HGNC Symbol;Acc:HGNC:33858]
ENSG00000175906	49	44	54	36	19	23	49	26	0.825364	2.83512	0.00458083	0.0165792	ARL4D	17	43398993	43401137	+	protein_coding	ADP ribosylation factor like GTPase 4D [Source:HGNC Symbol;Acc:HGNC:656]
ENSG00000233654	61	68	58	42	36	31	62.3333	36.3333	0.690691	2.83272	0.00461539	0.0166756	NEMP2-DT	2	190534855	190569776	+	lncRNA	NEMP2 divergent transcript [Source:HGNC Symbol;Acc:HGNC:55713]
ENSG00000061337	62	70	48	27	40	35	60	34	0.728195	2.81191	0.0049249	0.0176357	LZTS1	8	20246165	20303963	-	protein_coding	leucine zipper tumor suppressor 1 [Source:HGNC Symbol;Acc:HGNC:13861]
ENSG00000163449	32	36	28	15	14	16	32	15	1.00145	2.7941	0.00520448	0.0184903	TMEM169	2	216081866	216102783	+	protein_coding	transmembrane protein 169 [Source:HGNC Symbol;Acc:HGNC:25130]
ENSG00000213424	29	22	16	12	4	9	22.3333	8.33333	1.32732	2.78529	0.00534806	0.0189148	KRT222	17	40654665	40665181	-	protein_coding	keratin 222 [Source:HGNC Symbol;Acc:HGNC:28695]
ENSG00000254595	40	25	25	20	8	11	30	13	1.11529	2.7838	0.00537256	0.018979	ENSG00000254595	11	6488186	6489377	-	processed_pseudogene	voltage-dependent anion channel 1(VDAC1) pseudogene
ENSG00000250091	43	51	42	23	26	24	45.3333	24.3333	0.807741	2.77833	0.00546388	0.0192332	DNAH10OS	12	123925461	123934984	-	lncRNA	dynein axonemal heavy chain 10 opposite strand [Source:HGNC Symbol;Acc:HGNC:37121]
ENSG00000226608	46	20	28	11	13	17	31.3333	13.6667	1.09849	2.77307	0.00555304	0.0194703	FTLP3	20	4023917	4024444	+	processed_pseudogene	ferritin light chain pseudogene 3 [Source:HGNC Symbol;Acc:HGNC:4000]
ENSG00000260691	40	57	40	25	14	31	45.6667	23.3333	0.872148	2.75366	0.00589337	0.0204887	ANKRD20A1	9	67832765	67920552	+	protein_coding	ankyrin repeat domain 20 family member A1 [Source:HGNC Symbol;Acc:HGNC:23665]
ENSG00000139438	48	54	51	28	29	30	51	29	0.723754	2.68938	0.00715847	0.0241821	FAM222A	12	109713825	109770495	+	protein_coding	family with sequence similarity 222 member A [Source:HGNC Symbol;Acc:HGNC:25915]
ENSG00000219682	19	21	28	12	4	11	22.6667	9	1.23921	2.67676	0.00743371	0.0250043	ENSG00000219682	6	25140003	25141403	+	processed_pseudogene	nucleoporin 50kD (NUP50) pseudogene
ENSG00000160188	37	44	50	21	24	26	43.6667	23.6667	0.792681	2.64969	0.00805645	0.0267908	RSPH1	21	42472486	42496246	-	protein_coding	radial spoke head component 1 [Source:HGNC Symbol;Acc:HGNC:12371]
ENSG00000169583	20	12	18	4	5	8	16.6667	5.66667	1.45867	2.63858	0.00832543	0.0275501	CLIC3	9	136994608	136996568	-	protein_coding	chloride intracellular channel 3 [Source:HGNC Symbol;Acc:HGNC:2064]
ENSG00000249936	47	32	36	15	20	24	38.3333	19.6667	0.866999	2.63738	0.00835491	0.0276292	RAC1P2	4	46723830	46724408	-	processed_pseudogene	Rac family small GTPase 1 pseudogene 2 [Source:HGNC Symbol;Acc:HGNC:31414]
ENSG00000144649	37	46	58	14	33	28	47	25	0.82012	2.61871	0.00882621	0.0288993	GASK1A	3	42979087	43067898	+	protein_coding	golgi associated kinase 1A [Source:HGNC Symbol;Acc:HGNC:24485]
ENSG00000231245	32	31	33	21	11	15	32	15.6667	0.940153	2.61814	0.00884093	0.0289348	C1DP1	10	32511336	32511737	-	processed_pseudogene	C1D nuclear receptor corepressor pseudogene 1 [Source:HGNC Symbol;Acc:HGNC:31465]
ENSG00000128266	67	62	53	42	35	33	60.6667	36.6667	0.636723	2.59553	0.00944454	0.0305881	GNAZ	22	23070519	23125032	+	protein_coding	G protein subunit alpha z [Source:HGNC Symbol;Acc:HGNC:4395]
ENSG00000214784	22	14	34	4	13	11	23.3333	9.33333	1.22972	2.57328	0.010074	0.0322832	RPS3AP21	5	111192226	111193042	-	processed_pseudogene	RPS3A pseudogene 21 [Source:HGNC Symbol;Acc:HGNC:36841]
ENSG00000205413	28	22	25	12	14	8	25	11.3333	1.05488	2.56452	0.0103319	0.0329821	SAMD9	7	93099513	93118023	-	protein_coding	sterile alpha motif domain containing 9 [Source:HGNC Symbol;Acc:HGNC:1348]
ENSG00000270722	18	10	21	5	8	4	16.3333	5.66667	1.44119	2.56293	0.0103792	0.0331259	RNVU1-31	1	145465617	145465780	-	snRNA	RNA, variant U1 small nuclear 31 [Source:HGNC Symbol;Acc:HGNC:54448]
ENSG00000213250	12	11	24	9	2	4	15.6667	5	1.56185	2.56168	0.0104169	0.0332106	RBMS2P1	12	94423744	94424969	-	processed_pseudogene	RNA binding motif single stranded interacting protein 2 pseudogene 1 [Source:HGNC Symbol;Acc:HGNC:30994]
ENSG00000188322	51	37	48	35	19	21	45.3333	25	0.769679	2.55031	0.0107626	0.0341448	SBK1	16	28259246	28323849	+	protein_coding	SH3 domain binding kinase 1 [Source:HGNC Symbol;Acc:HGNC:17699]
ENSG00000289046	43	27	32	12	25	14	34	17	0.911289	2.53554	0.0112276	0.0354091	ENSG00000289046	12	45990924	45993155	+	lncRNA	novel transcript, antisense to SCAF11
ENSG00000241749	35	47	34	19	27	16	38.6667	20.6667	0.818096	2.52976	0.0114142	0.0359157	RPSAP52	12	65758020	65826997	-	transcribed_processed_pseudogene	ribosomal protein SA pseudogene 52 [Source:HGNC Symbol;Acc:HGNC:35752]
ENSG00000165874	22	25	27	6	16	11	24.6667	11	1.07608	2.52974	0.0114147	0.0359157	SHLD2P1	10	46610474	46652025	-	transcribed_unprocessed_pseudogene	shieldin complex subunit 2 pseudogene 1 [Source:HGNC Symbol;Acc:HGNC:31425]
ENSG00000168386	55	29	29	21	23	14	37.6667	19.3333	0.873351	2.51812	0.0117984	0.0369516	FILIP1L	3	99828811	100114513	-	protein_coding	filamin A interacting protein 1 like [Source:HGNC Symbol;Acc:HGNC:24589]
ENSG00000267632	42	47	43	21	23	30	44	24.6667	0.74097	2.5113	0.0120289	0.0375643	ENSG00000267632	17	42509784	42511519	+	lncRNA	novel transcript
ENSG00000139445	11	18	18	10	2	4	15.6667	5.33333	1.46953	2.49162	0.0127161	0.0393628	FOXN4	12	109277978	109309284	-	protein_coding	forkhead box N4 [Source:HGNC Symbol;Acc:HGNC:21399]
ENSG00000256393	34	26	31	16	13	17	30.3333	15.3333	0.891016	2.46015	0.0138879	0.0424002	RPL41P5	12	93083598	93083675	-	processed_pseudogene	ribosomal protein L41 pseudogene 5 [Source:HGNC Symbol;Acc:HGNC:10355]
ENSG00000255642	11	11	24	6	5	5	15.3333	5.33333	1.43661	2.45487	0.0140935	0.0429223	PABPC1P4	12	63822021	63823895	+	processed_pseudogene	poly(A) binding protein cytoplasmic 1 pseudogene 4 [Source:HGNC Symbol;Acc:HGNC:8563]
ENSG00000225434	38	38	41	18	19	27	39	21.3333	0.775456	2.4544	0.0141119	0.042961	LINC01504	9	72305367	72356721	+	lncRNA	long intergenic non-protein coding RNA 1504 [Source:HGNC Symbol;Acc:HGNC:51185]
ENSG00000160963	47	40	50	33	25	21	45.6667	26.3333	0.706931	2.45312	0.0141623	0.0430703	COL26A1	7	101362875	101559024	+	protein_coding	collagen type XXVI alpha 1 chain [Source:HGNC Symbol;Acc:HGNC:18038]
ENSG00000185250	73	78	45	53	39	26	65.3333	39.3333	0.647185	2.44847	0.0143466	0.0435421	PPIL6	6	109390215	109441171	-	protein_coding	peptidylprolyl isomerase like 6 [Source:HGNC Symbol;Acc:HGNC:21557]
ENSG00000128011	87	60	50	38	54	27	65.6667	39.6667	0.64109	2.44303	0.0145644	0.0441042	LRFN1	19	39306566	39320863	-	protein_coding	leucine rich repeat and fibronectin type III domain containing 1 [Source:HGNC Symbol;Acc:HGNC:29290]
ENSG00000248508	39	43	54	20	25	32	45.3333	25.6667	0.726786	2.44214	0.0146004	0.0441955	SRP14-DT	15	40039242	40080614	+	lncRNA	SRP14 divergent transcript [Source:HGNC Symbol;Acc:HGNC:48619]
ENSG00000186654	61	50	51	40	32	26	54	32.6667	0.637148	2.43461	0.0149079	0.0450075	PRR5	22	44668547	44737681	+	protein_coding	proline rich 5 [Source:HGNC Symbol;Acc:HGNC:31682]
ENSG00000235904	47	43	40	22	28	25	43.3333	25	0.702593	2.41021	0.0159432	0.0476697	RBMS3-AS3	3	29054570	29290726	-	lncRNA	RBMS3 antisense RNA 3 [Source:HGNC Symbol;Acc:HGNC:39989]
ENSG00000188760	55	51	53	44	31	20	53	31.6667	0.658867	2.40497	0.016174	0.0482341	TMEM198	2	219543663	219550595	+	protein_coding	transmembrane protein 198 [Source:HGNC Symbol;Acc:HGNC:33704]
ENSG00000275854	36	52	43	23	24	28	43.6667	25	0.713094	2.39923	0.0164297	0.0489054	ENSG00000275854	12	32736930	32737660	-	lncRNA	novel transcript, sense intronic to YARS2
ENSG00000198576	18	28	19	8	10	11	21.6667	9.66667	1.07291	2.39212	0.0167515	0.0497177	ARC	8	142611049	142614479	-	protein_coding	activity regulated cytoskeleton associated protein [Source:HGNC Symbol;Acc:HGNC:648]
ENSG00000231503	26	16	33	16	10	9	25	11.6667	1.01263	2.37863	0.0173773	0.0511776	PTMAP4	12	9239986	9240331	-	processed_pseudogene	prothymosin alpha pseudogene 4 [Source:HGNC Symbol;Acc:HGNC:9627]
ENSG00000229557	23	16	13	6	9	6	17.3333	7	1.21769	2.35716	0.0184152	0.053704	LINC00379	13	91127613	91131407	-	lncRNA	long intergenic non-protein coding RNA 379 [Source:HGNC Symbol;Acc:HGNC:42705]
ENSG00000261054	23	24	28	7	17	12	25	12	0.969662	2.34591	0.0189804	0.0551906	SYNM-AS2	15	99128832	99131806	-	lncRNA	SYNM antisense RNA 2 [Source:HGNC Symbol;Acc:HGNC:56228]
ENSG00000288937	17	12	19	6	8	5	16	6.33333	1.24977	2.32645	0.0199947	0.057701	ENSG00000288937	2	32039839	32040942	+	lncRNA	novel transcript
ENSG00000147231	44	40	44	30	22	23	42.6667	25	0.681612	2.32364	0.0201446	0.0580271	RADX	X	106611930	106679439	+	protein_coding	RPA1 related single stranded DNA binding protein, X-linked [Source:HGNC Symbol;Acc:HGNC:25486]
ENSG00000117643	39	34	36	17	23	21	36.3333	20.3333	0.746105	2.32355	0.0201495	0.0580271	MAN1C1	1	25616791	25786206	+	protein_coding	mannosidase alpha class 1C member 1 [Source:HGNC Symbol;Acc:HGNC:19080]
ENSG00000275632	19	16	17	6	8	8	17.3333	7.33333	1.14871	2.29337	0.0218267	0.0620157	ENSG00000275632	20	6000418	6000941	+	lncRNA	novel transcript
ENSG00000134954	41	54	42	27	27	28	45.6667	27.3333	0.650102	2.28836	0.0221168	0.0626607	ETS1	11	128458761	128587558	-	protein_coding	ETS proto-oncogene 1, transcription factor [Source:HGNC Symbol;Acc:HGNC:3488]
ENSG00000230409	113	315	147	78	106	68	191.667	84	1.1106	2.27955	0.0226343	0.0639568	TCEA1P2	3	37275693	37276598	+	processed_pseudogene	transcription elongation factor A1 pseudogene 2 [Source:HGNC Symbol;Acc:HGNC:29891]
ENSG00000265452	23	21	16	6	12	9	20	9	1.0608	2.27815	0.0227179	0.064181	MIR3682	2	53849122	53849205	-	miRNA	microRNA 3682 [Source:HGNC Symbol;Acc:HGNC:38916]
ENSG00000141314	27	33	41	21	18	17	33.6667	18.6667	0.763268	2.24811	0.0245691	0.0686049	RHBDL3	17	32265832	32324659	+	protein_coding	rhomboid like 3 [Source:HGNC Symbol;Acc:HGNC:16502]
ENSG00000205639	20	22	17	8	12	7	19.6667	9	1.04095	2.24516	0.024758	0.0689901	MFSD2B	2	24010081	24063321	+	protein_coding	major facilitator superfamily domain containing 2B [Source:HGNC Symbol;Acc:HGNC:37207]
ENSG00000276368	25	20	27	11	11	14	24	12	0.906581	2.21695	0.0266267	0.0732467	H2AC14	6	27814302	27814777	-	protein_coding	H2A clustered histone 14 [Source:HGNC Symbol;Acc:HGNC:4727]
ENSG00000117148	47	40	38	24	35	14	41.6667	24.3333	0.692912	2.21627	0.0266727	0.0733266	ACTL8	1	17755333	17827063	+	protein_coding	actin like 8 [Source:HGNC Symbol;Acc:HGNC:24018]
ENSG00000169220	39	45	38	18	26	28	40.6667	24	0.667726	2.19262	0.028335	0.0771835	RGS14	5	177357924	177372596	+	protein_coding	regulator of G protein signaling 14 [Source:HGNC Symbol;Acc:HGNC:9996]
ENSG00000095596	15	11	32	9	5	11	19.3333	8.33333	1.1194	2.16371	0.0304866	0.0818631	CYP26A1	10	93073475	93077885	+	protein_coding	cytochrome P450 family 26 subfamily A member 1 [Source:HGNC Symbol;Acc:HGNC:2603]
ENSG00000025423	28	27	29	19	10	16	28	15	0.808365	2.15562	0.0311133	0.0831268	HSD17B6	12	56752161	56787790	+	protein_coding	hydroxysteroid 17-beta dehydrogenase 6 [Source:HGNC Symbol;Acc:HGNC:23316]
ENSG00000287787	21	16	20	6	7	13	19	8.66667	1.03297	2.15273	0.0313397	0.0836117	ENSG00000287787	16	85227203	85309176	+	lncRNA	novel transcript, sense intronic to GSE1
ENSG00000164638	36	25	38	20	23	13	33	18.6667	0.736553	2.13311	0.032916	0.0870849	SLC29A4	7	5274369	5306912	+	protein_coding	solute carrier family 29 member 4 [Source:HGNC Symbol;Acc:HGNC:23097]
ENSG00000212493	17	19	16	10	11	2	17.3333	7.66667	1.09934	2.12164	0.0338679	0.0890346	SNORD19	3	52689248	52689315	+	snoRNA	small nucleolar RNA, C/D box 19 [Source:HGNC Symbol;Acc:HGNC:32717]
ENSG00000289311	13	21	14	2	9	9	16	6.66667	1.16853	2.11661	0.0342933	0.090032	ENSG00000289311	12	110279086	110280515	-	lncRNA	novel transcript
ENSG00000180211	15	17	21	13	6	5	17.6667	8	1.05941	2.10583	0.0352189	0.0921152	ENSG00000180211	6	39958414	39958833	-	processed_pseudogene	pseudogene similar to part of ribosomal protein L23 RPL23
ENSG00000237174	21	12	18	9	9	5	17	7.66667	1.06251	2.09323	0.0363285	0.0944705	ENSG00000237174	6	75357214	75399300	+	lncRNA	novel transcript
ENSG00000282164	18	17	28	9	17	4	21	10	0.993143	2.09082	0.0365446	0.0949498	PEG13	8	140092781	140100553	-	lncRNA	paternally expressed 13 [Source:HGNC Symbol;Acc:HGNC:19969]
ENSG00000225259	18	12	21	10	6	7	17	7.66667	1.05922	2.08798	0.0367995	0.095479	ST13P6	8	133408006	133409107	+	processed_pseudogene	ST13, Hsp70 interacting protein pseudogene 6 [Source:HGNC Symbol;Acc:HGNC:18557]
ENSG00000152705	21	13	17	9	5	9	17	7.66667	1.0535	2.08015	0.0375117	0.0969557	CATSPER3	5	134967907	135011696	+	protein_coding	cation channel sperm associated 3 [Source:HGNC Symbol;Acc:HGNC:20819]
ENSG00000287431	27	39	30	22	16	17	32	18.3333	0.715089	2.06976	0.0384749	0.0989948	RENO1	17	81339183	81345966	-	lncRNA	regulator of early neurogenesis 1 [Source:HGNC Symbol;Acc:HGNC:54096]
ENSG00000155530	24	27	25	21	13	6	25.3333	13.3333	0.8455	2.05766	0.0396229	0.101515	LRGUK	7	134127299	134264595	+	protein_coding	leucine rich repeats and guanylate kinase domain containing [Source:HGNC Symbol;Acc:HGNC:21964]
ENSG00000236432	18	21	23	7	14	10	20.6667	10.3333	0.911514	2.04865	0.040496	0.103397	MFF-DT	2	227221052	227325711	-	lncRNA	MFF divergent transcript [Source:HGNC Symbol;Acc:HGNC:41067]
ENSG00000250731	13	18	22	8	10	7	17.6667	8.33333	0.998433	2.04081	0.0412694	0.104994	TPM3P6	19	53479350	53480091	+	processed_pseudogene	tropomyosin 3 pseudogene 6 [Source:HGNC Symbol;Acc:HGNC:39169]
ENSG00000279838	19	21	17	9	11	8	19	9.33333	0.937447	2.03977	0.041373	0.105221	ENSG00000279838	1	185292384	185294372	-	TEC	TEC
ENSG00000157782	31	36	36	29	10	20	34.3333	19.6667	0.712791	2.03025	0.0423307	0.107145	CABP1	12	120640626	120667324	+	protein_coding	calcium binding protein 1 [Source:HGNC Symbol;Acc:HGNC:1384]
ENSG00000158373	37	31	57	30	25	21	41.6667	25.3333	0.63152	2.02713	0.042649	0.107805	H2BC5	6	26158122	26171349	+	protein_coding	H2B clustered histone 5 [Source:HGNC Symbol;Acc:HGNC:4747]
ENSG00000287038	26	13	31	11	14	11	23.3333	12	0.869965	2.02022	0.0433601	0.109213	ENSG00000287038	9	29214299	29229229	+	lncRNA	novel transcript
ENSG00000224786	34	30	38	21	27	12	34	20	0.682691	2.0171	0.0436848	0.109864	CETN4P	4	122728532	122732482	-	transcribed_unitary_pseudogene	centrin 4, pseudogene [Source:HGNC Symbol;Acc:HGNC:35450]
ENSG00000261578	19	15	20	7	12	7	18	8.66667	0.967266	2.01361	0.04405	0.110633	ENSG00000261578	11	76800364	76804555	+	lncRNA	novel transcript, overlapping to TSKU
ENSG00000139292	45	35	18	23	14	18	32.6667	18.3333	0.73938	2.00012	0.045487	0.113516	LGR5	12	71439798	71586310	+	protein_coding	leucine rich repeat containing G protein-coupled receptor 5 [Source:HGNC Symbol;Acc:HGNC:4504]
ENSG00000272540	28	27	41	14	30	10	32	18	0.750555	1.99356	0.0462002	0.114911	ENSG00000272540	6	30723105	30723877	-	lncRNA	novel transcript, antisense to TUBB
ENSG00000163364	17	24	23	13	7	13	21.3333	11	0.862969	1.97201	0.0486084	0.119663	LINC01116	2	176611437	176637931	-	lncRNA	long intergenic non-protein coding RNA 1116 [Source:HGNC Symbol;Acc:HGNC:49259]
ENSG00000262904	17	24	25	11	13	11	22	11.6667	0.827332	1.96122	0.0498531	0.122344	TMPOP2	16	74667506	74668706	+	processed_pseudogene	thymopoietin pseudogene 2 [Source:HGNC Symbol;Acc:HGNC:50860]
ENSG00000104112	17	16	21	3	0	4	18	2.33333	2.85144	4.04069	5.33e-05	NA	SCG3	15	51681492	51721026	+	protein_coding	secretogranin III [Source:HGNC Symbol;Acc:HGNC:13707]
ENSG00000113140	15	14	19	0	3	7	16	3.33333	2.15999	3.24841	0.00116053	NA	SPARC	5	151661096	151686975	-	protein_coding	secreted protein acidic and cysteine rich [Source:HGNC Symbol;Acc:HGNC:11219]
ENSG00000036530	18	11	16	6	2	4	15	4	1.81458	2.90644	0.00365567	NA	CYP46A1	14	99684298	99727301	+	protein_coding	cytochrome P450 family 46 subfamily A member 1 [Source:HGNC Symbol;Acc:HGNC:2641]
ENSG00000223572	5	4	4	0	0	0	4.33333	0	4.46609	2.82508	0.00472687	NA	CKMT1A	15	43692886	43699222	+	protein_coding	creatine kinase, mitochondrial 1A [Source:HGNC Symbol;Acc:HGNC:31736]
ENSG00000227908	11	11	17	6	3	1	13	3.33333	1.88352	2.73829	0.00617587	NA	IL6ST-DT	5	55995153	56003649	+	lncRNA	IL6ST divergent transcript [Source:HGNC Symbol;Acc:HGNC:55804]
ENSG00000224437	3	5	4	0	0	0	4	0	4.3542	2.69116	0.00712043	NA	PIGUP1	9	70916997	70917501	-	processed_pseudogene	phosphatidylinositol glycan anchor biosynthesis class U pseudogene 1 [Source:HGNC Symbol;Acc:HGNC:45158]
ENSG00000225234	9	11	14	1	3	4	11.3333	2.66667	1.99317	2.67524	0.00746747	NA	TRAPPC12-AS1	2	3481242	3482409	-	lncRNA	TRAPPC12 antisense RNA 1 [Source:HGNC Symbol;Acc:HGNC:41046]
ENSG00000189184	12	8	14	3	1	4	11.3333	2.66667	1.99025	2.66281	0.00774911	NA	PCDH18	4	137518918	137532494	-	protein_coding	protocadherin 18 [Source:HGNC Symbol;Acc:HGNC:14268]
ENSG00000275291	11	8	8	1	2	2	9	1.66667	2.33915	2.62201	0.00874119	NA	RNVU1-26	1	144523860	144524021	-	snRNA	RNA, variant U1 small nuclear 26 [Source:HGNC Symbol;Acc:HGNC:54429]
ENSG00000164199	21	11	12	6	5	3	14.6667	4.66667	1.5634	2.58439	0.00975523	NA	ADGRV1	5	90529344	91164437	+	protein_coding	adhesion G protein-coupled receptor V1 [Source:HGNC Symbol;Acc:HGNC:17416]
ENSG00000227288	10	10	8	2	1	3	9.33333	2	2.12544	2.5334	0.0112961	NA	ARID3BP1	1	81501794	81503468	+	processed_pseudogene	ARID3B pseudogene 1 [Source:HGNC Symbol;Acc:HGNC:54553]
ENSG00000272217	15	3	9	2	2	1	9	1.66667	2.34222	2.51371	0.0119467	NA	ENSG00000272217	6	33246075	33246856	-	lncRNA	novel transcript
ENSG00000275769	4	12	8	2	1	1	8	1.33333	2.50118	2.50538	0.0122319	NA	ENSG00000275769	12	31443792	31444208	-	lncRNA	novel transcript, sense intronic to DENND5B
ENSG00000278182	4	4	7	0	0	1	5	0.333333	3.71422	2.47922	0.0131668	NA	ENSG00000278182	1	145507444	145508607	+	unprocessed_pseudogene	phosphodiesterase 4D interacting protein (PDE4DIP) pseudogene
ENSG00000287600	12	14	17	1	8	5	14.3333	4.66667	1.52981	2.47788	0.0132166	NA	ENSG00000287600	5	904319	912587	-	lncRNA	novel transcript, antisense to TRIP13
ENSG00000232485	13	8	18	3	6	3	13	4	1.61455	2.47194	0.0134383	NA	RPL37A-DT	2	216479030	216498770	-	lncRNA	RPL37A divergent transcript [Source:HGNC Symbol;Acc:HGNC:40510]
ENSG00000259191	6	3	6	0	1	0	5	0.333333	3.71067	2.4709	0.0134775	NA	ENSG00000259191	15	69434466	69435120	-	processed_pseudogene	fumarylacetoacetate hydrolase domain containing 1 (FAHD1) pseudogene
ENSG00000166349	14	9	18	4	2	7	13.6667	4.33333	1.55723	2.45473	0.0140992	NA	RAG1	11	36510372	36593156	+	protein_coding	recombination activating 1 [Source:HGNC Symbol;Acc:HGNC:9831]
ENSG00000189334	3	5	2	0	0	0	3.33333	0	4.08946	2.3809	0.0172702	NA	S100A14	1	153614255	153616986	-	protein_coding	S100 calcium binding protein A14 [Source:HGNC Symbol;Acc:HGNC:18901]
ENSG00000248840	9	7	12	2	2	3	9.33333	2.33333	1.90663	2.37046	0.017766	NA	ENSG00000248840	4	3312512	3313058	+	transcribed_processed_pseudogene	X antigen family, member 5 (XAGE5) pseudogene
ENSG00000274810	4	7	3	1	0	0	4.66667	0.333333	3.61347	2.36785	0.0178916	NA	NPHP3-ACAD11	3	132558142	132722459	-	protein_coding	NPHP3-ACAD11 readthrough (NMD candidate) [Source:HGNC Symbol;Acc:HGNC:48351]
ENSG00000284902	1	5	4	0	0	0	3.33333	0	4.09547	2.35472	0.0185366	NA	ENSG00000284902	2	73469525	73471030	+	lncRNA	novel transcript, sense intronic to ALMS1
ENSG00000276128	9	8	17	2	3	5	11.3333	3.33333	1.67011	2.35103	0.0187216	NA	ENSG00000276128	9	42974855	43045120	+	transcribed_processed_pseudogene	glucoside xylosyltransferase 1 pseudogene 5
ENSG00000279108	8	4	2	0	1	0	4.66667	0.333333	3.60592	2.33702	0.019438	NA	ENSG00000279108	19	40840159	40842039	+	TEC	TEC
ENSG00000227347	12	8	8	4	3	0	9.33333	2.33333	1.92067	2.32942	0.0198367	NA	HNRNPKP2	2	136199114	136200503	-	processed_pseudogene	heterogeneous nuclear ribonucleoprotein K pseudogene 2 [Source:HGNC Symbol;Acc:HGNC:42375]
ENSG00000235890	8	8	10	3	0	3	8.66667	2	2.0187	2.32912	0.0198525	NA	TSPEAR-AS1	21	44506807	44516575	+	lncRNA	TSPEAR antisense RNA 1 [Source:HGNC Symbol;Acc:HGNC:1271]
ENSG00000224857	1	2	7	0	0	0	3.33333	0	4.09652	2.32182	0.0202424	NA	LINC01691	1	121573946	121580524	-	lncRNA	long intergenic non-protein coding RNA 1691 [Source:HGNC Symbol;Acc:HGNC:52479]
ENSG00000132026	4	15	24	2	7	5	14.3333	4.66667	1.53456	2.29631	0.0216584	NA	RTBDN	19	12825478	12835428	-	protein_coding	retbindin [Source:HGNC Symbol;Acc:HGNC:30310]
ENSG00000265706	13	4	5	2	0	2	7.33333	1.33333	2.35554	2.27035	0.0231865	NA	SNORD53B	2	28927983	28928060	+	snoRNA	small nucleolar RNA, C/D box 53B [Source:HGNC Symbol;Acc:HGNC:52229]
ENSG00000222266	6	4	3	0	1	0	4.33333	0.333333	3.50217	2.26405	0.0235712	NA	RNU6-757P	5	134715483	134715582	+	snRNA	RNA, U6 small nuclear 757, pseudogene [Source:HGNC Symbol;Acc:HGNC:47720]
ENSG00000225568	5	9	5	2	1	0	6.33333	1	2.58441	2.26141	0.023734	NA	ENSG00000225568	1	87045875	87046700	+	processed_pseudogene	pseudogene similar to part of SUMO-1 activating enzyme subunit 2 (UBA2)
ENSG00000257252	12	9	6	1	3	3	9	2.33333	1.85107	2.25935	0.0238619	NA	ENSG00000257252	12	93316722	93377753	-	lncRNA	novel transcript, antisense to NUDT4
ENSG00000264940	6	2	5	0	0	1	4.33333	0.333333	3.5026	2.25279	0.0242721	NA	SNORD3C	17	19189665	19190245	-	snoRNA	small nucleolar RNA, C/D box 3C [Source:HGNC Symbol;Acc:HGNC:33191]
ENSG00000186710	11	6	6	1	3	1	7.66667	1.66667	2.11341	2.25044	0.0244213	NA	CFAP73	12	113149724	113159276	+	protein_coding	cilia and flagella associated protein 73 [Source:HGNC Symbol;Acc:HGNC:37100]
ENSG00000264808	9	10	17	6	2	4	12	4	1.49614	2.24804	0.0245737	NA	ENSG00000264808	17	29333910	29390777	-	lncRNA	novel transcript, antisense to TAOK1
ENSG00000272745	6	1	6	0	1	0	4.33333	0.333333	3.50277	2.21532	0.0267378	NA	ENSG00000272745	7	7619872	7620543	+	lncRNA	novel transcript
ENSG00000240207	10	8	8	4	1	2	8.66667	2.33333	1.80272	2.19183	0.0283919	NA	ENSG00000240207	3	158732263	158784070	+	lncRNA	novel transcript, antisense to RARRES1
ENSG00000207392	5	9	6	2	1	1	6.66667	1.33333	2.2361	2.18218	0.0290961	NA	SNORA20	6	159780250	159780381	-	snoRNA	small nucleolar RNA, H/ACA box 20 [Source:HGNC Symbol;Acc:HGNC:32610]
ENSG00000198580	23	9	13	4	1	11	15	5.33333	1.37645	2.17678	0.029497	NA	ENSG00000198580	7	6673494	6676366	+	unprocessed_pseudogene	zinc finger protein pseudogene
ENSG00000244346	1	6	2	0	0	0	3	0	3.94267	2.17366	0.0297308	NA	ENSG00000244346	3	182950783	182956307	-	processed_pseudogene	chromosome 9 open reading frame 85 (C9orf85) pseudogene
ENSG00000201239	2	6	1	0	0	0	3	0	3.9393	2.17064	0.0299586	NA	Y_RNA	17	82417226	82417321	+	misc_RNA	Y RNA [Source:RFAM;Acc:RF00019]
ENSG00000132622	5	15	8	2	3	3	9.33333	2.66667	1.71886	2.16397	0.0304666	NA	HSPA12B	20	3732685	3753111	+	protein_coding	heat shock protein family A (Hsp70) member 12B [Source:HGNC Symbol;Acc:HGNC:16193]
ENSG00000279792	6	11	5	3	1	1	7.33333	1.66667	2.05285	2.15487	0.0311718	NA	ENSG00000279792	17	50362967	50365232	-	TEC	TEC
ENSG00000261535	6	3	3	0	1	0	4	0.333333	3.38576	2.14517	0.0319393	NA	ENSG00000261535	7	102153355	102154463	-	lncRNA	novel transcript, antisense to CUX1
ENSG00000198835	4	6	2	0	0	1	4	0.333333	3.38973	2.14309	0.0321058	NA	GJC2	1	228149930	228159826	+	protein_coding	gap junction protein gamma 2 [Source:HGNC Symbol;Acc:HGNC:17494]
ENSG00000287377	6	0	7	0	0	1	4.33333	0.333333	3.50289	2.13814	0.0325054	NA	ENSG00000287377	3	16361348	16370398	+	lncRNA	novel transcript, antisense to RFTN1
ENSG00000134873	8	12	17	2	9	2	12.3333	4.33333	1.43193	2.13247	0.0329684	NA	CLDN10	13	95433604	95579759	+	protein_coding	claudin 10 [Source:HGNC Symbol;Acc:HGNC:2033]
ENSG00000241057	5	8	5	3	0	0	6	1	2.50611	2.12887	0.0332652	NA	ENSG00000241057	7	43961590	43973323	-	transcribed_unprocessed_pseudogene	RAS p21 protein activator 4 (RASA4) pseudogene
ENSG00000212163	3	4	13	1	2	1	6.66667	1.33333	2.24079	2.10632	0.0351767	NA	SNORD91A	17	2330180	2330370	-	snoRNA	small nucleolar RNA, C/D box 91A [Source:HGNC Symbol;Acc:HGNC:32752]
ENSG00000286729	9	5	13	3	3	2	9	2.66667	1.66853	2.10337	0.0354337	NA	ENSG00000286729	3	129277753	129278782	-	lncRNA	novel transcript, antisense to COPG1
ENSG00000240668	6	5	4	1	1	0	5	0.666667	2.82435	2.09287	0.036361	NA	KRT8P36	3	138101478	138102917	-	processed_pseudogene	keratin 8 pseudogene 36 [Source:HGNC Symbol;Acc:HGNC:39870]
ENSG00000273679	15	6	13	3	4	5	11.3333	4	1.40607	2.08561	0.037014	NA	ENSG00000273679	15	22371736	22373570	+	processed_pseudogene	ring finger protein 145 (Rnf145) pseudogene
ENSG00000205362	8	7	8	4	1	1	7.66667	2	1.85386	2.08497	0.0370722	NA	MT1A	16	56638666	56640087	+	protein_coding	metallothionein 1A [Source:HGNC Symbol;Acc:HGNC:7393]
ENSG00000254604	9	11	10	3	2	5	10	3.33333	1.48786	2.07784	0.0377236	NA	ENSG00000254604	11	70282367	70363368	-	lncRNA	novel transcript
ENSG00000058091	9	11	8	4	3	2	9.33333	3	1.55175	2.07432	0.0380493	NA	CDK14	7	90466424	91210590	+	protein_coding	cyclin dependent kinase 14 [Source:HGNC Symbol;Acc:HGNC:8883]
ENSG00000225159	11	4	14	5	2	2	9.66667	3	1.60152	2.06557	0.0388693	NA	NPM1P39	1	27206930	27207796	+	processed_pseudogene	nucleophosmin 1 pseudogene 39 [Source:HGNC Symbol;Acc:HGNC:45218]
ENSG00000166676	8	13	21	7	7	3	14	5.66667	1.22606	2.05966	0.039431	NA	TVP23A	16	10760919	10818794	-	protein_coding	trans-golgi network vesicle protein 23 homolog A [Source:HGNC Symbol;Acc:HGNC:20398]
ENSG00000221038	2	3	3	0	0	0	2.66667	0	3.76942	2.05191	0.0401788	NA	RNU6ATAC7P	17	31563768	31563894	-	snRNA	RNA, U6atac small nuclear 7, pseudogene [Source:HGNC Symbol;Acc:HGNC:46906]
ENSG00000206828	8	16	11	3	4	6	11.6667	4.33333	1.33479	2.04968	0.0403956	NA	RNVU1-30	1	149636766	149636929	+	snRNA	RNA, variant U1 small nuclear 30 [Source:HGNC Symbol;Acc:HGNC:54434]
ENSG00000211448	2	6	12	1	0	3	6.66667	1.33333	2.22033	2.04902	0.0404601	NA	DIO2	14	80197526	80387757	-	protein_coding	iodothyronine deiodinase 2 [Source:HGNC Symbol;Acc:HGNC:2884]
ENSG00000205414	3	2	3	0	0	0	2.66667	0	3.76608	2.04862	0.0404993	NA	ENSG00000205414	16	50606076	50613684	-	lncRNA	novel transcript, antisense to NKD1
ENSG00000223730	2	4	2	0	0	0	2.66667	0	3.76903	2.04217	0.0411347	NA	RPL6P28	22	44901547	44902471	+	transcribed_processed_pseudogene	ribosomal protein L6 pseudogene 28 [Source:HGNC Symbol;Acc:HGNC:36065]
ENSG00000188375	9	4	2	1	0	1	5	0.666667	2.80367	2.03698	0.0416516	NA	H3-5	12	31791185	31792298	-	protein_coding	H3.5 histone [Source:HGNC Symbol;Acc:HGNC:33164]
ENSG00000247317	7	11	8	3	4	1	8.66667	2.66667	1.6207	2.03549	0.0418015	NA	LY6E-DT	8	142981738	143018447	-	lncRNA	LY6E divergent transcript [Source:HGNC Symbol;Acc:HGNC:53728]
ENSG00000274444	1	8	6	1	1	0	5	0.666667	2.83437	2.03354	0.041998	NA	ENSG00000274444	15	37109587	37109984	+	lncRNA	novel transcript
ENSG00000166341	8	3	14	3	2	2	8.33333	2.33333	1.74894	2.0335	0.0420024	NA	DCHS1	11	6621330	6655809	-	protein_coding	dachsous cadherin-related 1 [Source:HGNC Symbol;Acc:HGNC:13681]
ENSG00000273381	1	4	3	0	0	0	2.66667	0	3.77282	2.02633	0.0427309	NA	ENSG00000273381	9	91206175	91210299	-	lncRNA	novel transcript
ENSG00000275576	1	4	3	0	0	0	2.66667	0	3.77282	2.02633	0.0427309	NA	ENSG00000275576	20	32116171	32116629	+	lncRNA	novel transcript, sense intronic to TM9SF4
ENSG00000213383	7	1	14	1	2	2	7.33333	1.66667	2.04575	2.02624	0.0427406	NA	ENSG00000213383	3	17871729	17872598	-	processed_pseudogene	pyrophosphatase (inorganic) 1 (PPA1) pseudogene
ENSG00000228432	5	4	2	0	0	1	3.66667	0.333333	3.26118	2.02591	0.0427742	NA	DHFRP2	6	31360865	31367354	-	transcribed_processed_pseudogene	dihydrofolate reductase pseudogene 2 [Source:HGNC Symbol;Acc:HGNC:2863]
ENSG00000256356	3	4	1	0	0	0	2.66667	0	3.76527	2.019	0.0434877	NA	HSPA8P5	12	4097451	4099519	+	processed_pseudogene	heat shock protein family A (Hsp70) member 8 pseudogene 5 [Source:HGNC Symbol;Acc:HGNC:44920]
ENSG00000287548	6	3	2	0	0	1	3.66667	0.333333	3.25884	2.01515	0.0438893	NA	ENSG00000287548	11	13463377	13464717	+	lncRNA	novel transcript
ENSG00000248476	18	11	13	7	6	5	14	6	1.13242	2.01376	0.0440343	NA	BACH1-IT1	21	29351634	29361894	+	lncRNA	BACH1 intronic transcript 1 [Source:HGNC Symbol;Acc:HGNC:40006]
ENSG00000289872	2	2	7	0	0	1	3.66667	0.333333	3.26951	2.00482	0.0449824	NA	ENSG00000289872	20	35742619	35743823	+	lncRNA	novel transcript
ENSG00000260088	8	10	6	1	4	2	8	2.33333	1.68987	2.00443	0.0450236	NA	DDX59-AS1	1	200669507	200694250	+	lncRNA	DDX59 antisense RNA 1 [Source:HGNC Symbol;Acc:HGNC:41094]
ENSG00000203737	2	7	2	0	1	0	3.66667	0.333333	3.26815	2.00028	0.0454697	NA	GPR52	1	174447964	174449545	+	protein_coding	G protein-coupled receptor 52 [Source:HGNC Symbol;Acc:HGNC:4508]
ENSG00000279555	2	7	14	2	2	2	7.66667	2	1.85499	1.99852	0.0456608	NA	ENSG00000279555	17	57277920	57280017	+	TEC	TEC
ENSG00000289559	5	9	8	1	3	2	7.33333	2	1.78725	1.99702	0.0458232	NA	ENSG00000289559	6	32893197	32894665	-	lncRNA	novel transcript
ENSG00000143032	9	10	8	3	3	3	9	3	1.49452	1.99226	0.0463429	NA	BARHL2	1	90711539	90717302	-	protein_coding	BarH like homeobox 2 [Source:HGNC Symbol;Acc:HGNC:954]
ENSG00000254440	6	4	1	0	1	0	3.66667	0.333333	3.25846	1.98759	0.0468575	NA	PBOV1	6	138215986	138218491	-	protein_coding	prostate and breast cancer overexpressed 1 [Source:HGNC Symbol;Acc:HGNC:21079]
ENSG00000210127	11	9	6	5	3	0	8.66667	2.66667	1.62268	1.97902	0.0478135	NA	MT-TA	MT	5587	5655	-	Mt_tRNA	mitochondrially encoded tRNA-Ala (GCN) [Source:HGNC Symbol;Acc:HGNC:7475]
ENSG00000239474	11	8	7	1	6	1	8.66667	2.66667	1.6187	1.97881	0.0478377	NA	KLHL41	2	169509702	169526258	+	protein_coding	kelch like family member 41 [Source:HGNC Symbol;Acc:HGNC:16905]
ENSG00000248773	7	9	12	1	7	1	9.33333	3	1.56148	1.97872	0.0478471	NA	ENSG00000248773	3	140972744	140973255	+	lncRNA	novel transcript
ENSG00000260136	16	21	6	5	2	10	14.3333	5.66667	1.23177	1.97733	0.0480048	NA	ENSG00000260136	16	23452758	23457606	+	lncRNA	novel transcript
ENSG00000263432	5	2	17	0	4	2	8	2	1.9154	1.96359	0.0495772	NA	RN7SL689P	5	123022487	123022783	-	misc_RNA	RNA, 7SL, cytoplasmic 689, pseudogene [Source:HGNC Symbol;Acc:HGNC:46705]
ENSG00000237289	9	12	4	0	6	1	8.33333	2.33333	1.75621	1.96127	0.049847	NA	CKMT1B	15	43593054	43604901	+	protein_coding	creatine kinase, mitochondrial 1B [Source:HGNC Symbol;Acc:HGNC:1995]
ENSG00000263466	6	3	9	1	2	1	6	1.33333	2.08376	1.96127	0.0498477	NA	ENSG00000263466	17	38903704	38904600	-	lncRNA	novel transcript, antisense to LASP1
ENSG00000065911	3178	2926	2801	6618	6618	6087	2968.33	6441	-1.20771	-40.5351	0	0	MTHFD2	2	74186172	74217565	+	protein_coding	methylenetetrahydrofolate dehydrogenase (NADP+ dependent) 2, methenyltetrahydrofolate cyclohydrolase [Source:HGNC Symbol;Acc:HGNC:7434]
ENSG00000106105	5051	5039	4976	10444	10250	9536	5022	10076.7	-1.09438	-47.8075	0	0	GARS1	7	30580533	30634033	+	protein_coding	glycyl-tRNA synthetase 1 [Source:HGNC Symbol;Acc:HGNC:4162]
ENSG00000113739	175	179	167	1394	1351	1262	173.667	1335.67	-3.03289	-38.256	0	0	STC2	5	173314723	173328447	-	protein_coding	stanniocalcin 2 [Source:HGNC Symbol;Acc:HGNC:11374]
ENSG00000128272	3998	3698	3802	9910	9916	8860	3832.67	9562	-1.40828	-55.4148	0	0	ATF4	22	39519695	39522683	+	protein_coding	activating transcription factor 4 [Source:HGNC Symbol;Acc:HGNC:786]
ENSG00000135069	4919	4897	4828	11535	11626	10691	4881.33	11284	-1.29864	-58.7983	0	0	PSAT1	9	78297125	78330093	+	protein_coding	phosphoserine aminotransferase 1 [Source:HGNC Symbol;Acc:HGNC:19129]
ENSG00000151012	546	596	580	2726	2671	2594	574	2663.67	-2.30455	-46.2658	0	0	SLC7A11	4	138164097	138242349	-	protein_coding	solute carrier family 7 member 11 [Source:HGNC Symbol;Acc:HGNC:11059]
ENSG00000155380	1795	1803	1699	4524	4470	4085	1765.67	4359.67	-1.39353	-42.2027	0	0	SLC16A1	1	112911847	112957593	-	protein_coding	solute carrier family 16 member 1 [Source:HGNC Symbol;Acc:HGNC:10922]
ENSG00000162733	3685	3661	3535	6991	7162	6435	3627	6862.67	-1.00948	-39.2556	0	0	DDR2	1	162631373	162787405	+	protein_coding	discoidin domain receptor tyrosine kinase 2 [Source:HGNC Symbol;Acc:HGNC:2731]
ENSG00000168209	923	858	909	3516	3691	3219	896.667	3475.33	-2.04369	-49.1521	0	0	DDIT4	10	72273919	72276036	+	protein_coding	DNA damage inducible transcript 4 [Source:HGNC Symbol;Acc:HGNC:24944]
ENSG00000169504	2538	2536	2565	5592	5540	5049	2546.33	5393.67	-1.17222	-40.488	0	0	CLIC4	1	24745382	24844321	+	protein_coding	chloride intracellular channel 4 [Source:HGNC Symbol;Acc:HGNC:13518]
ENSG00000166986	3025	2922	2887	5736	5634	5292	2944.67	5554	-1.0054	-36.1516	3.51e-286	4.36e-283	MARS1	12	57475445	57517569	+	protein_coding	methionyl-tRNA synthetase 1 [Source:HGNC Symbol;Acc:HGNC:6898]
ENSG00000075223	6418	6191	5887	10316	10367	9428	6165.33	10037	-0.792811	-33.4387	3.75e-245	4.3e-242	SEMA3C	7	80742538	80922359	-	protein_coding	semaphorin 3C [Source:HGNC Symbol;Acc:HGNC:10725]
ENSG00000130766	392	368	332	1458	1445	1342	364	1415	-2.04882	-32.5232	5.01e-232	5.34e-229	SESN2	1	28259518	28282491	+	protein_coding	sestrin 2 [Source:HGNC Symbol;Acc:HGNC:20746]
ENSG00000146733	562	527	562	1752	1819	1587	550.333	1719.33	-1.7326	-32.1923	2.26e-227	2.25e-224	PSPH	7	56011051	56051604	-	protein_coding	phosphoserine phosphatase [Source:HGNC Symbol;Acc:HGNC:9577]
ENSG00000103257	1418	1370	1299	3036	3154	2805	1362.33	2998.33	-1.22764	-32.1473	9.64e-227	8.99e-224	SLC7A5	16	87830023	87869507	-	protein_coding	solute carrier family 7 member 5 [Source:HGNC Symbol;Acc:HGNC:11063]
ENSG00000149968	3826	3806	3858	6587	6520	6178	3830	6428.33	-0.837115	-31.9299	1.03e-223	9.01e-221	MMP3	11	102835801	102843609	-	protein_coding	matrix metallopeptidase 3 [Source:HGNC Symbol;Acc:HGNC:7173]
ENSG00000082153	5500	5561	5378	8789	8805	8113	5479.67	8569	-0.734708	-31.8271	2.73e-222	2.26e-219	BZW1	2	200810594	200827338	+	protein_coding	basic leucine zipper and W2 domains 1 [Source:HGNC Symbol;Acc:HGNC:18380]
ENSG00000060982	618	561	553	1766	1801	1621	577.333	1729.33	-1.67246	-31.6362	1.17e-219	9.22e-217	BCAT1	12	24810024	24949101	-	protein_coding	branched chain amino acid transaminase 1 [Source:HGNC Symbol;Acc:HGNC:976]
ENSG00000090861	4868	4799	4860	8123	7832	7500	4842.33	7818.33	-0.781219	-31.0052	4.58e-211	3.42e-208	AARS1	16	70251983	70289707	-	protein_coding	alanyl-tRNA synthetase 1 [Source:HGNC Symbol;Acc:HGNC:20]
ENSG00000110619	898	992	863	2406	2444	2375	917.667	2408.33	-1.48265	-30.9457	2.9e-210	2.06e-207	CARS1	11	3000922	3057613	-	protein_coding	cysteinyl-tRNA synthetase 1 [Source:HGNC Symbol;Acc:HGNC:1493]
ENSG00000167522	2627	2573	2507	4769	4720	4235	2569	4574.67	-0.921736	-30.6815	1.01e-206	6.82e-204	ANKRD11	16	89267630	89490561	-	protein_coding	ankyrin repeat domain containing 11 [Source:HGNC Symbol;Acc:HGNC:21316]
ENSG00000153879	1033	1033	1123	2501	2500	2318	1063	2439.67	-1.28812	-29.7865	5.85e-195	3.79e-192	CEBPG	19	33373685	33382686	+	protein_coding	CCAAT enhancer binding protein gamma [Source:HGNC Symbol;Acc:HGNC:1837]
ENSG00000101255	251	222	229	1031	1079	924	234	1011.33	-2.20072	-28.6288	2.94e-180	1.69e-177	TRIB3	20	362835	397559	+	protein_coding	tribbles pseudokinase 3 [Source:HGNC Symbol;Acc:HGNC:16228]
ENSG00000151414	1248	1298	1274	2734	2671	2607	1273.33	2670.67	-1.15891	-28.4757	2.35e-178	1.3e-175	NEK7	1	198156994	198322420	+	protein_coding	NIMA related kinase 7 [Source:HGNC Symbol;Acc:HGNC:13386]
ENSG00000031698	2479	2500	2619	4543	4569	4136	2532.67	4416	-0.891305	-28.2347	2.19e-175	1.17e-172	SARS1	1	109213918	109238182	+	protein_coding	seryl-tRNA synthetase 1 [Source:HGNC Symbol;Acc:HGNC:10537]
ENSG00000261824	522	528	439	1499	1509	1413	496.333	1473.67	-1.66028	-28.0076	1.31e-172	6.74e-170	LINC00662	19	27681072	27794005	-	lncRNA	long intergenic non-protein coding RNA 662 [Source:HGNC Symbol;Acc:HGNC:27122]
ENSG00000120992	4565	4305	4478	6907	7026	6444	4449.33	6792.33	-0.700143	-27.9396	8.83e-172	4.39e-169	LYPLA1	8	54046367	54102017	-	protein_coding	lysophospholipase 1 [Source:HGNC Symbol;Acc:HGNC:6737]
ENSG00000134440	3639	3574	3598	5667	5799	5401	3603.67	5622.33	-0.731722	-27.4324	1.13e-165	5.25e-163	NARS1	18	57600656	57622213	-	protein_coding	asparaginyl-tRNA synthetase 1 [Source:HGNC Symbol;Acc:HGNC:7643]
ENSG00000100219	1307	1249	1267	2520	2568	2357	1274.33	2481.67	-1.0514	-26.6879	6.5e-157	2.85e-154	XBP1	22	28794555	28800597	-	protein_coding	X-box binding protein 1 [Source:HGNC Symbol;Acc:HGNC:12801]
ENSG00000182199	1560	1457	1454	2946	2833	2670	1490.33	2816.33	-1.00816	-26.5348	3.85e-155	1.64e-152	SHMT2	12	57229573	57234935	+	protein_coding	serine hydroxymethyltransferase 2 [Source:HGNC Symbol;Acc:HGNC:10852]
ENSG00000140105	2074	1947	1995	3744	3553	3345	2005.33	3547.33	-0.912695	-26.5189	5.87e-155	2.43e-152	WARS1	14	100333790	100376805	-	protein_coding	tryptophanyl-tRNA synthetase 1 [Source:HGNC Symbol;Acc:HGNC:12729]
ENSG00000065060	1248	1246	1197	2474	2455	2320	1230.33	2416.33	-1.06383	-26.3758	2.6e-153	1.05e-150	BLTP3A	6	34792083	34877514	+	protein_coding	bridge-like lipid transfer protein family member 3A [Source:HGNC Symbol;Acc:HGNC:21216]
ENSG00000118523	1422	1362	1362	2679	2677	2584	1382	2646.67	-1.02793	-26.3339	7.85e-153	3.08e-150	CCN2	6	131948176	131951372	-	protein_coding	cellular communication network factor 2 [Source:HGNC Symbol;Acc:HGNC:2500]
ENSG00000100889	404	372	387	1283	1185	1114	387.667	1194	-1.7125	-26.3186	1.17e-152	4.49e-150	PCK2	14	24094053	24110598	+	protein_coding	phosphoenolpyruvate carboxykinase 2, mitochondrial [Source:HGNC Symbol;Acc:HGNC:8725]
ENSG00000099219	1869	1873	1801	3324	3343	3047	1847.67	3238	-0.898984	-26.3063	1.63e-152	6.06e-150	ERMP1	9	5749832	5879537	-	protein_coding	endoplasmic reticulum metallopeptidase 1 [Source:HGNC Symbol;Acc:HGNC:23703]
ENSG00000164211	6282	6211	5871	9164	9016	8409	6121.33	8863	-0.623876	-26.0021	4.69e-149	1.71e-146	STARD4	5	111496033	111512590	-	protein_coding	StAR related lipid transfer domain containing 4 [Source:HGNC Symbol;Acc:HGNC:18058]
ENSG00000139921	1369	1389	1290	2632	2703	2413	1349.33	2582.67	-1.02604	-25.9904	6.37e-149	2.26e-146	TMX1	14	51240162	51257655	+	protein_coding	thioredoxin related transmembrane protein 1 [Source:HGNC Symbol;Acc:HGNC:15487]
ENSG00000156642	1198	1163	1142	2274	2367	2125	1167.67	2255.33	-1.03936	-25.121	2.93e-139	9.93e-137	NPTN	15	73560014	73634134	-	protein_coding	neuroplastin [Source:HGNC Symbol;Acc:HGNC:17867]
ENSG00000120053	1613	1510	1607	2976	2854	2597	1576.67	2809	-0.922432	-23.9649	6.46e-127	2.14e-124	GOT1	10	99396870	99430624	-	protein_coding	glutamic-oxaloacetic transaminase 1 [Source:HGNC Symbol;Acc:HGNC:4432]
ENSG00000147162	4439	4482	4370	6410	6621	6180	4430.33	6403.67	-0.621585	-23.8782	5.15e-126	1.67e-123	OGT	X	71533087	71575892	+	protein_coding	O-linked N-acetylglucosamine (GlcNAc) transferase [Source:HGNC Symbol;Acc:HGNC:8127]
ENSG00000115902	385	444	409	1135	1191	1099	412.667	1141.67	-1.55782	-23.8507	9.97e-126	3.16e-123	SLC1A4	2	64988477	65023865	+	protein_coding	solute carrier family 1 member 4 [Source:HGNC Symbol;Acc:HGNC:10942]
ENSG00000173812	5939	5802	5992	8568	8410	8095	5911	8357.67	-0.589995	-23.8352	1.44e-125	4.47e-123	EIF1	17	41688885	41692668	+	protein_coding	eukaryotic translation initiation factor 1 [Source:HGNC Symbol;Acc:HGNC:3249]
ENSG00000101104	901	920	848	1821	2013	1835	889.667	1889.67	-1.17706	-23.746	1.21e-124	3.68e-122	PABPC1L	20	44910060	44959035	+	protein_coding	poly(A) binding protein cytoplasmic 1 like [Source:HGNC Symbol;Acc:HGNC:15797]
ENSG00000155304	1514	1483	1461	2655	2647	2559	1486	2620.33	-0.908781	-23.6461	1.29e-123	3.86e-121	HSPA13	21	14371115	14383484	-	protein_coding	heat shock protein family A (Hsp70) member 13 [Source:HGNC Symbol;Acc:HGNC:11375]
ENSG00000170248	2932	2760	2753	4399	4535	4004	2815	4312.67	-0.704859	-23.3995	4.33e-121	1.24e-118	PDCD6IP	3	33798571	33869707	+	protein_coding	programmed cell death 6 interacting protein [Source:HGNC Symbol;Acc:HGNC:8766]
ENSG00000145012	2027	2145	1972	3370	3441	3157	2048	3322.67	-0.787794	-22.357	1.03e-110	2.85e-108	LPP	3	188153284	188890671	+	protein_coding	LIM domain containing preferred translocation partner in lipoma [Source:HGNC Symbol;Acc:HGNC:6679]
ENSG00000198833	1340	1397	1438	2626	2486	2355	1391.67	2489	-0.92821	-22.2908	4.53e-110	1.23e-107	UBE2J1	6	89326625	89352722	-	protein_coding	ubiquitin conjugating enzyme E2 J1 [Source:HGNC Symbol;Acc:HGNC:17598]
ENSG00000059804	1093	1185	1160	2325	2187	2006	1146	2172.67	-1.01169	-22.1699	6.7e-109	1.75e-106	SLC2A3	12	7919230	7936187	-	protein_coding	solute carrier family 2 member 3 [Source:HGNC Symbol;Acc:HGNC:11007]
ENSG00000206418	502	465	471	1138	1239	1095	479.333	1157.33	-1.36148	-22.1267	1.75e-108	4.49e-106	RAB12	18	8609437	8639383	+	protein_coding	RAB12, member RAS oncogene family [Source:HGNC Symbol;Acc:HGNC:31332]
ENSG00000134684	3439	3370	3472	5040	5135	4909	3427	5028	-0.643437	-22.1113	2.46e-108	6.22e-106	YARS1	1	32775237	32818031	-	protein_coding	tyrosyl-tRNA synthetase 1 [Source:HGNC Symbol;Acc:HGNC:12840]
ENSG00000168003	1767	1679	1625	2906	2869	2595	1690.33	2790	-0.812491	-22.0891	4.02e-108	1e-105	SLC3A2	11	62856004	62888880	+	protein_coding	solute carrier family 3 member 2 [Source:HGNC Symbol;Acc:HGNC:11026]
ENSG00000139514	1508	1456	1580	2931	2692	2502	1514.67	2708.33	-0.927456	-21.8775	4.26e-106	1.01e-103	SLC7A1	13	29509414	29595688	-	protein_coding	solute carrier family 7 member 1 [Source:HGNC Symbol;Acc:HGNC:11057]
ENSG00000081154	2536	2485	2546	3889	3976	3526	2522.33	3797	-0.679315	-21.7628	5.22e-105	1.2e-102	PCNP	3	101574180	101594465	+	protein_coding	PEST proteolytic signal containing nuclear protein [Source:HGNC Symbol;Acc:HGNC:30023]
ENSG00000128965	69	55	68	502	477	403	64	460.667	-2.93559	-21.7216	1.28e-104	2.9e-102	CHAC1	15	40952962	40956512	+	protein_coding	ChaC glutathione specific gamma-glutamylcyclotransferase 1 [Source:HGNC Symbol;Acc:HGNC:28680]
ENSG00000092621	1633	1440	1394	2618	2656	2524	1489	2599.33	-0.894719	-21.0877	1.03e-98	2.26e-96	PHGDH	1	119648411	119744218	+	protein_coding	phosphoglycerate dehydrogenase [Source:HGNC Symbol;Acc:HGNC:8923]
ENSG00000068366	1233	1354	1227	2300	2288	2208	1271.33	2265.33	-0.923602	-20.9684	1.27e-97	2.71e-95	ACSL4	X	109624244	109733403	-	protein_coding	acyl-CoA synthetase long chain family member 4 [Source:HGNC Symbol;Acc:HGNC:3571]
ENSG00000074935	561	523	563	1202	1290	1139	549	1210.33	-1.23007	-20.9509	1.84e-97	3.86e-95	TUBE1	6	112070663	112087529	-	protein_coding	tubulin epsilon 1 [Source:HGNC Symbol;Acc:HGNC:20775]
ENSG00000166471	2118	2102	2099	3287	3351	2967	2106.33	3201.67	-0.693285	-20.7228	2.16e-95	4.47e-93	TMEM41B	11	9280654	9314636	-	protein_coding	transmembrane protein 41B [Source:HGNC Symbol;Acc:HGNC:28948]
ENSG00000136868	1608	1592	1532	2921	2607	2556	1577.33	2694.67	-0.862585	-20.4765	3.49e-93	7.13e-91	SLC31A1	9	113221544	113264492	+	protein_coding	solute carrier family 31 member 1 [Source:HGNC Symbol;Acc:HGNC:11016]
ENSG00000068697	1688	1671	1616	2820	2674	2491	1658.33	2661.67	-0.772152	-20.4279	9.45e-93	1.9e-90	LAPTM4A	2	20032650	20051628	-	protein_coding	lysosomal protein transmembrane 4 alpha [Source:HGNC Symbol;Acc:HGNC:6924]
ENSG00000106948	59	58	71	408	461	380	62.6667	416.333	-2.82043	-20.4131	1.28e-92	2.54e-90	AKNA	9	114334156	114394405	-	protein_coding	AT-hook transcription factor [Source:HGNC Symbol;Acc:HGNC:24108]
ENSG00000064989	1463	1492	1362	2454	2446	2240	1439	2380	-0.815536	-20.38	2.52e-92	4.94e-90	CALCRL	2	187341964	187448460	-	protein_coding	calcitonin receptor like receptor [Source:HGNC Symbol;Acc:HGNC:16709]
ENSG00000105281	1565	1510	1610	2659	2530	2505	1561.67	2564.67	-0.806133	-19.9726	9.53e-89	1.82e-86	SLC1A5	19	46774883	46788594	-	protein_coding	solute carrier family 1 member 5 [Source:HGNC Symbol;Acc:HGNC:10943]
ENSG00000155158	388	369	368	930	911	929	375	923.333	-1.39126	-19.8912	4.85e-88	9.16e-86	TTC39B	9	15163622	15307360	-	protein_coding	tetratricopeptide repeat domain 39B [Source:HGNC Symbol;Acc:HGNC:23704]
ENSG00000170571	1328	1331	1382	2297	2254	2098	1347	2216.33	-0.808	-19.8275	1.72e-87	3.21e-85	EMB	5	50396192	50443248	-	protein_coding	embigin [Source:HGNC Symbol;Acc:HGNC:30465]
ENSG00000129625	986	959	900	1757	1694	1585	948.333	1678.67	-0.913707	-19.3009	5.28e-83	9.49e-81	REEP5	5	112876385	112922289	-	protein_coding	receptor accessory protein 5 [Source:HGNC Symbol;Acc:HGNC:30077]
ENSG00000174839	443	448	451	1002	991	909	447.333	967.333	-1.20213	-18.7779	1.14e-78	2.01e-76	DENND6A	3	57625454	57693077	-	protein_coding	DENN domain containing 6A [Source:HGNC Symbol;Acc:HGNC:26635]
ENSG00000135720	1974	2052	1933	2998	3042	2820	1986.33	2953.33	-0.662036	-18.7626	1.53e-78	2.65e-76	DYNC1LI2	16	66720893	66751609	-	protein_coding	dynein cytoplasmic 1 light intermediate chain 2 [Source:HGNC Symbol;Acc:HGNC:2966]
ENSG00000230630	2366	2264	2276	3550	3343	3143	2302	3345.33	-0.628961	-18.5559	7.31e-77	1.22e-74	DNM3OS	1	172138397	172144840	-	lncRNA	DNM3 opposite strand/antisense RNA [Source:HGNC Symbol;Acc:HGNC:41228]
ENSG00000110422	1538	1584	1496	2412	2537	2241	1539.33	2396.67	-0.728053	-18.5275	1.24e-76	2.05e-74	HIPK3	11	33256672	33357023	+	protein_coding	homeodomain interacting protein kinase 3 [Source:HGNC Symbol;Acc:HGNC:4915]
ENSG00000135842	587	524	570	1937	1701	1900	560.333	1846	-1.81334	-18.2664	1.53e-74	2.51e-72	NIBAN1	1	184790724	184974508	-	protein_coding	niban apoptosis regulator 1 [Source:HGNC Symbol;Acc:HGNC:16784]
ENSG00000196715	1936	1927	1853	2969	2834	2629	1905.33	2810.67	-0.650399	-18.0129	1.54e-72	2.47e-70	VKORC1L1	7	65873074	65959563	+	protein_coding	vitamin K epoxide reductase complex subunit 1 like 1 [Source:HGNC Symbol;Acc:HGNC:21492]
ENSG00000255112	639	602	595	1229	1184	1071	612	1161.33	-1.01354	-17.7126	3.35e-70	4.95e-68	CHMP1B	18	11851413	11854444	+	protein_coding	charged multivesicular body protein 1B [Source:HGNC Symbol;Acc:HGNC:24287]
ENSG00000198860	1858	1750	1727	2635	2642	2451	1778.33	2576	-0.624613	-17.1076	1.3e-65	1.83e-63	TSEN15	1	184051651	184123978	+	protein_coding	tRNA splicing endonuclease subunit 15 [Source:HGNC Symbol;Acc:HGNC:16791]
ENSG00000100522	1687	1597	1630	2443	2492	2249	1638	2394.67	-0.637508	-16.9821	1.11e-64	1.55e-62	GNPNAT1	14	52775193	52791668	-	protein_coding	glucosamine-phosphate N-acetyltransferase 1 [Source:HGNC Symbol;Acc:HGNC:19980]
ENSG00000033867	1694	1786	1676	2563	2640	2354	1718.67	2519	-0.640815	-16.7729	3.85e-63	5.27e-61	SLC4A7	3	27372721	27484420	-	protein_coding	solute carrier family 4 member 7 [Source:HGNC Symbol;Acc:HGNC:11033]
ENSG00000106070	474	447	471	963	924	860	464	915.667	-1.07032	-16.5332	2.11e-61	2.82e-59	GRB10	7	50590063	50793462	-	protein_coding	growth factor receptor bound protein 10 [Source:HGNC Symbol;Acc:HGNC:4564]
ENSG00000157514	157	122	167	501	464	452	148.667	472.333	-1.75793	-16.3776	2.77e-60	3.59e-58	TSC22D3	X	107713221	107777342	-	protein_coding	TSC22 domain family member 3 [Source:HGNC Symbol;Acc:HGNC:3051]
ENSG00000170689	656	625	650	1135	1192	1092	643.667	1139.67	-0.914173	-16.2052	4.64e-59	5.81e-57	HOXB9	17	48621156	48626358	-	protein_coding	homeobox B9 [Source:HGNC Symbol;Acc:HGNC:5120]
ENSG00000128342	376	342	285	776	810	699	334.333	761.667	-1.27745	-16.1706	8.13e-59	1.01e-56	LIF	22	30240453	30246759	-	protein_coding	LIF interleukin 6 family cytokine [Source:HGNC Symbol;Acc:HGNC:6596]
ENSG00000117500	1306	1301	1307	1992	1986	1891	1304.67	1956.33	-0.674562	-16.1591	9.8e-59	1.21e-56	TMED5	1	93149742	93180516	-	protein_coding	transmembrane p24 trafficking protein 5 [Source:HGNC Symbol;Acc:HGNC:24251]
ENSG00000145362	68	83	67	297	361	309	72.6667	322.333	-2.23877	-15.8373	1.72e-56	2.04e-54	ANK2	4	112818032	113384221	+	protein_coding	ankyrin 2 [Source:HGNC Symbol;Acc:HGNC:493]
ENSG00000122068	1138	1217	1134	1776	1973	1776	1163	1841.67	-0.75302	-15.7767	4.5e-56	5.25e-54	FYTTD1	3	197737179	197787596	+	protein_coding	forty-two-three domain containing 1 [Source:HGNC Symbol;Acc:HGNC:25407]
ENSG00000111981	100	102	99	364	407	318	100.333	363	-1.94291	-15.6906	1.75e-55	2e-53	ULBP1	6	149963943	149973715	+	protein_coding	UL16 binding protein 1 [Source:HGNC Symbol;Acc:HGNC:14893]
ENSG00000146281	953	970	970	1534	1555	1481	964.333	1523.33	-0.749766	-15.6574	2.96e-55	3.31e-53	PM20D2	6	89146055	89165565	+	protein_coding	peptidase M20 domain containing 2 [Source:HGNC Symbol;Acc:HGNC:21408]
ENSG00000181852	815	830	748	1385	1344	1243	797.667	1324	-0.820692	-15.5889	8.65e-55	9.56e-53	RNF41	12	56202179	56221933	-	protein_coding	ring finger protein 41 [Source:HGNC Symbol;Acc:HGNC:18401]
ENSG00000113300	1183	1197	1173	1795	1876	1670	1184.33	1780.33	-0.677484	-15.5042	3.25e-54	3.56e-52	CNOT6	5	180494379	180578358	+	protein_coding	CCR4-NOT transcription complex subunit 6 [Source:HGNC Symbol;Acc:HGNC:14099]
ENSG00000166123	616	551	533	1115	1015	990	566.667	1040	-0.966387	-15.3764	2.36e-53	2.55e-51	GPT2	16	46884362	46931289	+	protein_coding	glutamic--pyruvic transaminase 2 [Source:HGNC Symbol;Acc:HGNC:18062]
ENSG00000135341	1096	1018	958	1673	1665	1475	1024	1604.33	-0.737189	-15.2939	8.4e-53	8.94e-51	MAP3K7	6	90513573	90587086	-	protein_coding	mitogen-activated protein kinase kinase kinase 7 [Source:HGNC Symbol;Acc:HGNC:6859]
ENSG00000187840	367	342	371	752	737	690	360	726.333	-1.10246	-15.0846	2.05e-51	2.12e-49	EIF4EBP1	8	38030534	38060365	+	protein_coding	eukaryotic translation initiation factor 4E binding protein 1 [Source:HGNC Symbol;Acc:HGNC:3288]
ENSG00000066135	580	514	591	1020	1108	941	561.667	1023	-0.95406	-15.0788	2.23e-51	2.29e-49	KDM4A	1	43650149	43705518	+	protein_coding	lysine demethylase 4A [Source:HGNC Symbol;Acc:HGNC:22978]
ENSG00000051108	532	462	417	921	952	854	470.333	909	-1.0408	-15.0676	2.64e-51	2.7e-49	HERPUD1	16	56932142	56944864	+	protein_coding	homocysteine inducible ER protein with ubiquitin like domain 1 [Source:HGNC Symbol;Acc:HGNC:13744]
ENSG00000196517	94	97	77	344	312	347	89.3333	334.333	-1.99647	-15.0426	3.86e-51	3.91e-49	SLC6A9	1	43991500	44031467	-	protein_coding	solute carrier family 6 member 9 [Source:HGNC Symbol;Acc:HGNC:11056]
ENSG00000150527	1011	896	919	1577	1533	1364	942	1491.33	-0.752135	-15.0139	5.95e-51	6e-49	MIA2	14	39230231	39388513	+	protein_coding	MIA SH3 domain ER export factor 2 [Source:HGNC Symbol;Acc:HGNC:18432]
ENSG00000245532	4142	4300	4520	6870	7292	6476	4320.67	6879.33	-0.759828	-14.8807	4.4e-50	4.32e-48	NEAT1	11	65422774	65445540	+	lncRNA	nuclear paraspeckle assembly transcript 1 [Source:HGNC Symbol;Acc:HGNC:30815]
ENSG00000176624	296	325	295	672	641	656	305.333	656.333	-1.1949	-14.8121	1.22e-49	1.19e-47	MEX3C	18	51174550	51218333	-	protein_coding	mex-3 RNA binding family member C [Source:HGNC Symbol;Acc:HGNC:28040]
ENSG00000151881	459	410	395	795	863	777	421.333	811.667	-1.03622	-14.7498	3.09e-49	2.97e-47	TMEM267	5	43444252	43483893	-	protein_coding	transmembrane protein 267 [Source:HGNC Symbol;Acc:HGNC:26139]
ENSG00000164284	1555	1453	1401	2195	2113	1984	1469.67	2097.33	-0.603088	-14.6156	2.23e-48	2.07e-46	GRPEL2	5	149345430	149354583	+	protein_coding	GrpE like 2, mitochondrial [Source:HGNC Symbol;Acc:HGNC:21060]
ENSG00000164451	813	782	839	1280	1358	1274	811.333	1304	-0.774854	-14.6079	2.5e-48	2.3e-46	CALHM4	6	116529013	116561127	+	protein_coding	calcium homeostasis modulator family member 4 [Source:HGNC Symbol;Acc:HGNC:21094]
ENSG00000140044	19	29	26	207	190	195	24.6667	197.333	-3.09038	-14.5778	3.89e-48	3.53e-46	JDP2	14	75427716	75474111	+	protein_coding	Jun dimerization protein 2 [Source:HGNC Symbol;Acc:HGNC:17546]
ENSG00000244405	1420	1386	1355	2160	1986	1879	1387	2008.33	-0.623646	-14.5101	1.05e-47	9.44e-46	ETV5	3	186046314	186110318	-	protein_coding	ETS variant transcription factor 5 [Source:HGNC Symbol;Acc:HGNC:3494]
ENSG00000119616	925	863	941	1527	1460	1303	909.667	1430	-0.741527	-14.5016	1.18e-47	1.06e-45	FCF1	14	74713144	74738620	+	protein_coding	FCF1 rRNA-processing protein [Source:HGNC Symbol;Acc:HGNC:20220]
ENSG00000162772	173	168	170	465	468	393	170.333	442	-1.46404	-14.4959	1.29e-47	1.15e-45	ATF3	1	212565334	212620777	+	protein_coding	activating transcription factor 3 [Source:HGNC Symbol;Acc:HGNC:785]
ENSG00000116584	478	496	428	885	866	805	467.333	852	-0.956194	-14.2195	6.94e-46	6.01e-44	ARHGEF2	1	155946851	156007070	-	protein_coding	Rho/Rac guanine nucleotide exchange factor 2 [Source:HGNC Symbol;Acc:HGNC:682]
ENSG00000198496	247	260	243	528	635	548	250	570.333	-1.27965	-14.2032	8.75e-46	7.54e-44	NBR2	17	43125551	43153671	+	lncRNA	neighbor of BRCA1 lncRNA 2 [Source:HGNC Symbol;Acc:HGNC:20691]
ENSG00000187325	896	875	852	1424	1342	1273	874.333	1346.33	-0.712601	-14.0617	6.53e-45	5.44e-43	TAF9B	X	78129748	78139650	-	protein_coding	TATA-box binding protein associated factor 9b [Source:HGNC Symbol;Acc:HGNC:17306]
ENSG00000168944	862	845	836	1357	1300	1249	847.667	1302	-0.709217	-13.8936	6.93e-44	5.49e-42	CEP120	5	123344890	123423592	-	protein_coding	centrosomal protein 120 [Source:HGNC Symbol;Acc:HGNC:26690]
ENSG00000169446	634	611	623	1092	1040	943	622.667	1025	-0.808286	-13.7542	4.81e-43	3.73e-41	MMGT1	X	135960588	135974029	-	protein_coding	membrane magnesium transporter 1 [Source:HGNC Symbol;Acc:HGNC:28100]
ENSG00000157693	520	500	508	882	886	880	509.333	882.667	-0.884151	-13.6947	1.09e-42	8.44e-41	TMEM268	9	114611206	114646422	+	protein_coding	transmembrane protein 268 [Source:HGNC Symbol;Acc:HGNC:24513]
ENSG00000105612	485	483	485	845	885	798	484.333	842.667	-0.888582	-13.6819	1.3e-42	1e-40	DNASE2	19	12875209	12881595	-	protein_coding	deoxyribonuclease 2, lysosomal [Source:HGNC Symbol;Acc:HGNC:2960]
ENSG00000244754	960	1010	959	1459	1504	1386	976.333	1449.67	-0.660021	-13.6095	3.51e-42	2.65e-40	N4BP2L2	13	32432417	32538885	-	protein_coding	NEDD4 binding protein 2 like 2 [Source:HGNC Symbol;Acc:HGNC:26916]
ENSG00000171208	941	1004	969	1472	1496	1360	971.333	1442.67	-0.660076	-13.5329	1e-41	7.46e-40	NETO2	16	47077703	47143945	-	protein_coding	neuropilin and tolloid like 2 [Source:HGNC Symbol;Acc:HGNC:14644]
ENSG00000112715	1023	928	911	1449	1446	1422	954	1439	-0.684061	-13.5122	1.32e-41	9.78e-40	VEGFA	6	43770184	43786487	+	protein_coding	vascular endothelial growth factor A [Source:HGNC Symbol;Acc:HGNC:12680]
ENSG00000171365	521	511	501	935	870	824	511	876.333	-0.867842	-13.4969	1.63e-41	1.19e-39	CLCN5	X	49922596	50099235	+	protein_coding	chloride voltage-gated channel 5 [Source:HGNC Symbol;Acc:HGNC:2023]
ENSG00000111912	598	674	669	1112	1065	1107	647	1094.67	-0.849545	-13.4278	4.16e-41	3.01e-39	NCOA7	6	125781161	125932034	+	protein_coding	nuclear receptor coactivator 7 [Source:HGNC Symbol;Acc:HGNC:21081]
ENSG00000136010	53	40	37	221	203	200	43.3333	208	-2.35395	-13.3544	1.12e-40	8.04e-39	ALDH1L2	12	105019784	105107643	-	protein_coding	aldehyde dehydrogenase 1 family member L2 [Source:HGNC Symbol;Acc:HGNC:26777]
ENSG00000105698	672	609	679	1108	1088	966	653.333	1054	-0.77908	-13.2404	5.13e-40	3.64e-38	USF2	19	35268962	35279821	+	protein_coding	upstream transcription factor 2, c-fos interacting [Source:HGNC Symbol;Acc:HGNC:12594]
ENSG00000214114	290	322	290	638	594	559	300.667	597	-1.0789	-13.134	2.1e-39	1.47e-37	MYCBP	1	38862493	38873368	-	protein_coding	MYC binding protein [Source:HGNC Symbol;Acc:HGNC:7554]
ENSG00000111252	354	368	402	709	705	664	374.667	692.667	-0.976175	-13.0566	5.83e-39	4.01e-37	SH2B3	12	111405923	111451623	+	protein_coding	SH2B adaptor protein 3 [Source:HGNC Symbol;Acc:HGNC:29605]
ENSG00000172216	164	153	164	381	418	370	160.333	389.667	-1.37089	-12.9897	1.4e-38	9.49e-37	CEBPB	20	50190830	50192668	+	protein_coding	CCAAT enhancer binding protein beta [Source:HGNC Symbol;Acc:HGNC:1834]
ENSG00000289688	1103	1149	1073	1596	1612	1508	1108.33	1572	-0.594114	-12.863	7.27e-38	4.74e-36	ENSG00000289688	13	23505238	23535314	+	lncRNA	novel transcript
ENSG00000008282	922	820	798	1300	1314	1213	846.667	1275.67	-0.681634	-12.8609	7.47e-38	4.82e-36	SYPL1	7	106090505	106112589	-	protein_coding	synaptophysin like 1 [Source:HGNC Symbol;Acc:HGNC:11507]
ENSG00000172432	917	903	860	1321	1349	1267	893.333	1312.33	-0.645052	-12.8339	1.06e-37	6.77e-36	GTPBP2	6	43605316	43629264	-	protein_coding	GTP binding protein 2 [Source:HGNC Symbol;Acc:HGNC:4670]
ENSG00000169136	554	598	578	982	938	892	576.667	937.333	-0.790427	-12.7648	2.58e-37	1.62e-35	ATF5	19	49928702	49933935	+	protein_coding	activating transcription factor 5 [Source:HGNC Symbol;Acc:HGNC:790]
ENSG00000101052	211	239	212	526	473	438	220.667	479	-1.20695	-12.6805	7.59e-37	4.73e-35	IFT52	20	43590937	43647299	+	protein_coding	intraflagellar transport 52 [Source:HGNC Symbol;Acc:HGNC:15901]
ENSG00000100292	569	546	601	955	932	873	572	920	-0.775283	-12.4977	7.69e-36	4.62e-34	HMOX1	22	35380361	35394214	+	protein_coding	heme oxygenase 1 [Source:HGNC Symbol;Acc:HGNC:5013]
ENSG00000251562	305	271	314	595	597	523	296.667	571.667	-1.03534	-12.4735	1.04e-35	6.24e-34	MALAT1	11	65497688	65506516	+	lncRNA	metastasis associated lung adenocarcinoma transcript 1 [Source:HGNC Symbol;Acc:HGNC:29665]
ENSG00000260920	285	275	269	546	565	497	276.333	536	-1.04517	-12.4429	1.53e-35	9.08e-34	ENSG00000260920	1	40464319	40466767	+	lncRNA	novel transcript, sense overlapping with ZNF643
ENSG00000085365	839	856	826	1251	1243	1203	840.333	1232.33	-0.642655	-12.3364	5.77e-35	3.36e-33	SCAMP1	5	78360611	78480739	+	protein_coding	secretory carrier membrane protein 1 [Source:HGNC Symbol;Acc:HGNC:10563]
ENSG00000117020	461	417	415	766	759	668	431	731	-0.851469	-12.1081	9.57e-34	5.37e-32	AKT3	1	243488233	243851079	-	protein_coding	AKT serine/threonine kinase 3 [Source:HGNC Symbol;Acc:HGNC:393]
ENSG00000008710	582	516	495	852	928	809	531	863	-0.790546	-11.9382	7.48e-33	4.13e-31	PKD1	16	2088708	2135898	-	protein_coding	polycystin 1, transient receptor potential channel interacting [Source:HGNC Symbol;Acc:HGNC:9008]
ENSG00000221963	426	402	430	754	773	632	419.333	719.667	-0.867315	-11.9362	7.66e-33	4.22e-31	APOL6	22	35648446	35668404	+	protein_coding	apolipoprotein L6 [Source:HGNC Symbol;Acc:HGNC:14870]
ENSG00000197535	1017	1041	979	1546	1394	1408	1012.33	1449.33	-0.608105	-11.8798	1.51e-32	8.21e-31	MYO5A	15	52307281	52529132	-	protein_coding	myosin VA [Source:HGNC Symbol;Acc:HGNC:7602]
ENSG00000035499	698	787	707	1162	1138	1006	730.667	1102	-0.681454	-11.6403	2.57e-31	1.33e-29	DEPDC1B	5	60596912	60700190	-	protein_coding	DEP domain containing 1B [Source:HGNC Symbol;Acc:HGNC:24902]
ENSG00000118689	445	434	414	686	766	710	431	720.667	-0.832271	-11.5435	7.96e-31	4.05e-29	FOXO3	6	108559835	108684774	+	protein_coding	forkhead box O3 [Source:HGNC Symbol;Acc:HGNC:3821]
ENSG00000187801	299	333	316	598	577	531	316	568.667	-0.936786	-11.5099	1.18e-30	5.94e-29	ZFP69B	1	40450102	40463718	+	protein_coding	ZFP69 zinc finger protein B [Source:HGNC Symbol;Acc:HGNC:28053]
ENSG00000155961	144	110	102	298	313	275	118.667	295.333	-1.40571	-11.1256	9.42e-29	4.42e-27	RAB39B	X	155258235	155264491	-	protein_coding	RAB39B, member RAS oncogene family [Source:HGNC Symbol;Acc:HGNC:16499]
ENSG00000147852	34	25	31	157	165	118	30	146.667	-2.37578	-11.0959	1.31e-28	6.1e-27	VLDLR	9	2621182	2660056	+	protein_coding	very low density lipoprotein receptor [Source:HGNC Symbol;Acc:HGNC:12698]
ENSG00000144228	450	539	448	806	774	780	479	786.667	-0.806248	-10.9257	8.68e-28	3.89e-26	SPOPL	2	138501770	138573547	+	protein_coding	speckle type BTB/POZ protein like [Source:HGNC Symbol;Acc:HGNC:27934]
ENSG00000187720	251	234	271	472	481	454	252	469	-0.986229	-10.8936	1.24e-27	5.5e-26	THSD4	15	71096952	71783383	+	protein_coding	thrombospondin type 1 domain containing 4 [Source:HGNC Symbol;Acc:HGNC:25835]
ENSG00000147010	793	735	744	1160	1052	1083	757.333	1098.33	-0.627267	-10.8561	1.87e-27	8.21e-26	SH3KBP1	X	19533977	19887600	-	protein_coding	SH3 domain containing kinase binding protein 1 [Source:HGNC Symbol;Acc:HGNC:13867]
ENSG00000146802	676	556	580	944	902	905	604	917	-0.693795	-10.5527	4.94e-26	2.04e-24	TMEM168	7	112762377	112790423	-	protein_coding	transmembrane protein 168 [Source:HGNC Symbol;Acc:HGNC:25826]
ENSG00000132199	774	668	736	1127	1093	939	726	1053	-0.625186	-10.4633	1.27e-25	5.19e-24	ENOSF1	18	670318	712662	-	protein_coding	enolase superfamily member 1 [Source:HGNC Symbol;Acc:HGNC:30365]
ENSG00000150593	273	295	249	546	515	424	272.333	495	-0.949576	-10.2828	8.42e-25	3.32e-23	PDCD4	10	110871795	110900006	+	protein_coding	programmed cell death 4 [Source:HGNC Symbol;Acc:HGNC:8763]
ENSG00000119820	730	729	724	1046	1114	926	727.667	1028.67	-0.587989	-10.2516	1.16e-24	4.53e-23	YIPF4	2	32277904	32316594	+	protein_coding	Yip1 domain family member 4 [Source:HGNC Symbol;Acc:HGNC:28145]
ENSG00000111652	640	617	642	935	917	870	633	907.333	-0.609396	-10.2106	1.78e-24	6.83e-23	COPS7A	12	6724014	6731875	+	protein_coding	COP9 signalosome subunit 7A [Source:HGNC Symbol;Acc:HGNC:16758]
ENSG00000169925	324	314	328	551	531	529	322	537	-0.828425	-10.1583	3.04e-24	1.15e-22	BRD3	9	134030305	134068535	-	protein_coding	bromodomain containing 3 [Source:HGNC Symbol;Acc:HGNC:1104]
ENSG00000175197	158	155	173	325	334	336	162	331.667	-1.12478	-10.1506	3.29e-24	1.24e-22	DDIT3	12	57516588	57521737	-	protein_coding	DNA damage inducible transcript 3 [Source:HGNC Symbol;Acc:HGNC:2726]
ENSG00000006459	615	574	578	843	882	835	589	853.333	-0.625375	-10.0269	1.16e-23	4.29e-22	KDM7A	7	140084746	140176983	-	protein_coding	lysine demethylase 7A [Source:HGNC Symbol;Acc:HGNC:22224]
ENSG00000251192	132	121	102	260	275	275	118.333	270	-1.28208	-10.0197	1.25e-23	4.6e-22	ZNF674	X	46497725	46545457	-	protein_coding	zinc finger protein 674 [Source:HGNC Symbol;Acc:HGNC:17625]
ENSG00000141232	442	485	469	707	766	666	465.333	713	-0.704642	-9.98168	1.83e-23	6.65e-22	TOB1	17	50862223	50867978	-	protein_coding	transducer of ERBB2, 1 [Source:HGNC Symbol;Acc:HGNC:11979]
ENSG00000107560	812	872	696	1180	1167	1056	793.333	1134.33	-0.605321	-9.87722	5.23e-23	1.87e-21	RAB11FIP2	10	118004916	118046941	-	protein_coding	RAB11 family interacting protein 2 [Source:HGNC Symbol;Acc:HGNC:29152]
ENSG00000070669	24	30	17	110	124	105	23.6667	113	-2.34464	-9.77412	1.45e-22	5.04e-21	ASNS	7	97851677	97872542	-	protein_coding	asparagine synthetase (glutamine-hydrolyzing) [Source:HGNC Symbol;Acc:HGNC:753]
ENSG00000204271	323	301	327	501	560	514	317	525	-0.818195	-9.7579	1.71e-22	5.88e-21	SPIN3	X	56818298	56995827	-	protein_coding	spindlin family member 3 [Source:HGNC Symbol;Acc:HGNC:27272]
ENSG00000146278	206	214	215	370	407	378	211.667	385	-0.953289	-9.61219	7.1e-22	2.39e-20	PNRC1	6	89080751	89085160	+	protein_coding	proline rich nuclear receptor coactivator 1 [Source:HGNC Symbol;Acc:HGNC:17278]
ENSG00000270547	33	47	46	158	143	130	42	143.667	-1.86212	-9.58825	8.96e-22	2.98e-20	LINC01235	9	13406380	13488125	-	lncRNA	long intergenic non-protein coding RNA 1235 [Source:HGNC Symbol;Acc:HGNC:49769]
ENSG00000146409	353	316	347	553	632	488	338.667	557.667	-0.807492	-9.54866	1.31e-21	4.3e-20	SLC18B1	6	132769370	132813339	-	protein_coding	solute carrier family 18 member B1 [Source:HGNC Symbol;Acc:HGNC:21573]
ENSG00000163516	406	478	395	715	690	595	426.333	666.667	-0.733064	-9.38532	6.27e-21	1.97e-19	ANKZF1	2	219229783	219236679	+	protein_coding	ankyrin repeat and zinc finger peptidyl tRNA hydrolase 1 [Source:HGNC Symbol;Acc:HGNC:25527]
ENSG00000168672	303	248	318	503	484	494	289.667	493.667	-0.860381	-9.37555	6.88e-21	2.16e-19	LRATD2	8	126552443	126558478	-	protein_coding	LRAT domain containing 2 [Source:HGNC Symbol;Acc:HGNC:24166]
ENSG00000119508	186	161	193	342	352	319	180	337.667	-0.997302	-9.327	1.09e-20	3.39e-19	NR4A3	9	99821855	99866891	+	protein_coding	nuclear receptor subfamily 4 group A member 3 [Source:HGNC Symbol;Acc:HGNC:7982]
ENSG00000113742	652	598	571	909	836	830	607	858.333	-0.590486	-9.231	2.68e-20	8.21e-19	CPEB4	5	173888349	173961980	+	protein_coding	cytoplasmic polyadenylation element binding protein 4 [Source:HGNC Symbol;Acc:HGNC:21747]
ENSG00000153234	60	76	61	178	183	163	65.6667	174.667	-1.50035	-9.21832	3.02e-20	9.16e-19	NR4A2	2	156324437	156342348	-	protein_coding	nuclear receptor subfamily 4 group A member 2 [Source:HGNC Symbol;Acc:HGNC:7981]
ENSG00000167103	39	24	26	116	112	122	29.6667	116.667	-2.06897	-9.18459	4.13e-20	1.25e-18	PIP5KL1	9	127920881	127930785	-	protein_coding	phosphatidylinositol-4-phosphate 5-kinase like 1 [Source:HGNC Symbol;Acc:HGNC:28711]
ENSG00000023839	585	518	509	779	821	709	537.333	769.667	-0.607946	-9.09439	9.51e-20	2.83e-18	ABCC2	10	99782640	99852594	+	protein_coding	ATP binding cassette subfamily C member 2 [Source:HGNC Symbol;Acc:HGNC:53]
ENSG00000137393	41	44	49	125	150	142	44.6667	139	-1.7288	-8.99818	2.29e-19	6.7e-18	RNF144B	6	18387350	18468870	+	protein_coding	ring finger protein 144B [Source:HGNC Symbol;Acc:HGNC:21578]
ENSG00000118985	286	269	299	463	466	455	284.667	461.333	-0.787061	-8.95735	3.33e-19	9.65e-18	ELL2	5	95885098	95961851	-	protein_coding	elongation factor for RNA polymerase II 2 [Source:HGNC Symbol;Acc:HGNC:17064]
ENSG00000065361	378	347	310	540	546	530	345	538.667	-0.733873	-8.90816	5.19e-19	1.48e-17	ERBB3	12	56076799	56103505	+	protein_coding	erb-b2 receptor tyrosine kinase 3 [Source:HGNC Symbol;Acc:HGNC:3431]
ENSG00000076053	499	516	543	757	728	735	519.333	740	-0.601357	-8.76887	1.8e-18	4.98e-17	RBM7	11	114400030	114414203	+	protein_coding	RNA binding motif protein 7 [Source:HGNC Symbol;Acc:HGNC:9904]
ENSG00000185561	155	180	194	377	356	276	176.333	336.333	-1.01724	-8.72497	2.66e-18	7.26e-17	TLCD2	17	1702816	1710377	-	protein_coding	TLC domain containing 2 [Source:HGNC Symbol;Acc:HGNC:33522]
ENSG00000132846	380	345	335	568	554	487	353.333	536.333	-0.691333	-8.61146	7.21e-18	1.92e-16	ZBED3	5	77072072	77087285	-	protein_coding	zinc finger BED-type containing 3 [Source:HGNC Symbol;Acc:HGNC:20711]
ENSG00000109618	279	312	260	468	478	417	283.667	454.333	-0.768472	-8.53837	1.36e-17	3.55e-16	SEPSECS	4	25120014	25160550	-	protein_coding	Sep (O-phosphoserine) tRNA:Sec (selenocysteine) tRNA synthase [Source:HGNC Symbol;Acc:HGNC:30605]
ENSG00000127995	435	450	379	620	630	610	421.333	620	-0.64804	-8.51059	1.73e-17	4.44e-16	CASD1	7	94509219	94557019	+	protein_coding	CAS1 domain containing 1 [Source:HGNC Symbol;Acc:HGNC:16014]
ENSG00000147124	301	288	311	473	456	473	300	467.333	-0.730656	-8.35541	6.52e-17	1.61e-15	ZNF41	X	47445178	47483222	-	protein_coding	zinc finger protein 41 [Source:HGNC Symbol;Acc:HGNC:13107]
ENSG00000260916	355	360	310	515	515	552	341.667	527.333	-0.718525	-8.31331	9.31e-17	2.26e-15	CCPG1	15	55340032	55408510	-	protein_coding	cell cycle progression 1 [Source:HGNC Symbol;Acc:HGNC:24227]
ENSG00000175309	316	321	330	479	520	471	322.333	490	-0.694	-8.30638	9.87e-17	2.39e-15	PHYKPL	5	178208471	178232802	-	protein_coding	5-phosphohydroxy-L-lysine phospho-lyase [Source:HGNC Symbol;Acc:HGNC:28249]
ENSG00000138764	270	263	294	421	480	413	275.667	438	-0.757277	-8.26775	1.37e-16	3.27e-15	CCNG2	4	77157207	77433388	+	protein_coding	cyclin G2 [Source:HGNC Symbol;Acc:HGNC:1593]
ENSG00000154319	91	62	63	191	161	173	72	175	-1.37358	-8.26697	1.37e-16	3.28e-15	FAM167A	8	11421476	11475908	-	protein_coding	family with sequence similarity 167 member A [Source:HGNC Symbol;Acc:HGNC:15549]
ENSG00000068400	455	436	506	656	708	634	465.667	666	-0.605721	-8.26694	1.37e-16	3.28e-15	GRIPAP1	X	48973720	49002265	-	protein_coding	GRIP1 associated protein 1 [Source:HGNC Symbol;Acc:HGNC:18706]
ENSG00000087510	114	95	110	258	212	196	106.333	222	-1.1506	-8.22027	2.03e-16	4.78e-15	TFAP2C	20	56629306	56639283	+	protein_coding	transcription factor AP-2 gamma [Source:HGNC Symbol;Acc:HGNC:11744]
ENSG00000010810	62	62	44	154	161	125	56	146.667	-1.47688	-8.17939	2.85e-16	6.65e-15	FYN	6	111660332	111873452	-	protein_coding	FYN proto-oncogene, Src family tyrosine kinase [Source:HGNC Symbol;Acc:HGNC:4037]
ENSG00000108515	464	408	459	658	613	641	443.667	637.333	-0.613912	-8.13116	4.25e-16	9.8e-15	ENO3	17	4948092	4957131	+	protein_coding	enolase 3 [Source:HGNC Symbol;Acc:HGNC:3354]
ENSG00000260953	4	4	9	56	67	52	5.66667	58.3333	-3.45109	-8.11465	4.87e-16	1.11e-14	ENSG00000260953	16	29262273	29264479	-	lncRNA	novel transcript
ENSG00000149150	153	166	167	322	286	263	162	290.333	-0.930239	-8.08837	6.05e-16	1.37e-14	SLC43A1	11	57484534	57515780	-	protein_coding	solute carrier family 43 member 1 [Source:HGNC Symbol;Acc:HGNC:9225]
ENSG00000171790	76	80	74	188	185	148	76.6667	173.667	-1.26706	-8.08775	6.08e-16	1.38e-14	SLFNL1	1	41015589	41023237	-	protein_coding	schlafen like 1 [Source:HGNC Symbol;Acc:HGNC:26313]
ENSG00000232110	316	347	332	468	555	483	331.667	502	-0.687516	-7.95023	1.86e-15	4.08e-14	ENSG00000232110	10	89283636	89292125	+	lncRNA	novel transcript, antisense to LIPA
ENSG00000174796	469	478	440	657	726	575	462.333	652.667	-0.585527	-7.91531	2.47e-15	5.38e-14	THAP6	4	75513946	75550473	+	protein_coding	THAP domain containing 6 [Source:HGNC Symbol;Acc:HGNC:23189]
ENSG00000289915	11	21	14	77	86	59	15.3333	74	-2.35553	-7.82683	5e-15	1.06e-13	ENSG00000289915	19	47243578	47244334	-	lncRNA	novel transcript
ENSG00000281207	189	170	160	307	321	265	173	297.667	-0.871744	-7.80572	5.92e-15	1.25e-13	SLFNL1-AS1	1	41014590	41043890	+	lncRNA	SLFNL1 antisense RNA 1 [Source:HGNC Symbol;Acc:HGNC:44126]
ENSG00000114796	193	221	198	350	322	350	204	340.667	-0.83118	-7.79754	6.31e-15	1.33e-13	KLHL24	3	183635610	183684519	+	protein_coding	kelch like family member 24 [Source:HGNC Symbol;Acc:HGNC:25947]
ENSG00000105856	224	236	210	346	373	364	223.333	361	-0.78384	-7.79729	6.33e-15	1.33e-13	HBP1	7	107168961	107202522	+	protein_coding	HMG-box transcription factor 1 [Source:HGNC Symbol;Acc:HGNC:23200]
ENSG00000119950	131	126	160	269	278	226	139	257.667	-0.97795	-7.77669	7.44e-15	1.55e-13	MXI1	10	110207605	110287365	+	protein_coding	MAX interactor 1, dimerization protein [Source:HGNC Symbol;Acc:HGNC:7534]
ENSG00000101695	74	61	81	162	179	147	72	162.667	-1.26442	-7.75158	9.08e-15	1.88e-13	RNF125	18	32018825	32073219	+	protein_coding	ring finger protein 125 [Source:HGNC Symbol;Acc:HGNC:21150]
ENSG00000135116	4	12	7	52	67	54	7.66667	57.6667	-2.99906	-7.73669	1.02e-14	2.1e-13	HRK	12	116856144	116881441	-	protein_coding	harakiri, BCL2 interacting protein [Source:HGNC Symbol;Acc:HGNC:5185]
ENSG00000105136	252	232	245	380	376	391	243	382.333	-0.745446	-7.7094	1.26e-14	2.57e-13	ZNF419	19	57487711	57496098	+	protein_coding	zinc finger protein 419 [Source:HGNC Symbol;Acc:HGNC:20648]
ENSG00000174951	0	3	1	57	68	74	1.33333	66.3333	-5.7304	-7.54438	4.54e-14	8.78e-13	FUT1	19	48748011	48755390	-	protein_coding	fucosyltransferase 1 (H blood group) [Source:HGNC Symbol;Acc:HGNC:4012]
ENSG00000068079	243	264	243	413	377	370	250	386.667	-0.718998	-7.53653	4.83e-14	9.3e-13	IFI35	17	43006740	43014456	+	protein_coding	interferon induced protein 35 [Source:HGNC Symbol;Acc:HGNC:5399]
ENSG00000163293	152	151	125	248	255	253	142.667	252	-0.912135	-7.41867	1.18e-13	2.23e-12	NIPAL1	4	47914142	48040173	+	protein_coding	NIPA like domain containing 1 [Source:HGNC Symbol;Acc:HGNC:27194]
ENSG00000169604	84	72	64	161	156	154	73.3333	157	-1.18946	-7.33008	2.3e-13	4.22e-12	ANTXR1	2	69013176	69249327	+	protein_coding	ANTXR cell adhesion molecule 1 [Source:HGNC Symbol;Acc:HGNC:21014]
ENSG00000135241	336	321	270	475	459	433	309	455.667	-0.650698	-7.32391	2.41e-13	4.4e-12	PNPLA8	7	108470417	108569666	-	protein_coding	patatin like phospholipase domain containing 8 [Source:HGNC Symbol;Acc:HGNC:28900]
ENSG00000077585	117	90	105	205	196	195	104	198.667	-1.02489	-7.27611	3.44e-13	6.18e-12	GPR137B	1	236142505	236221865	+	protein_coding	G protein-coupled receptor 137B [Source:HGNC Symbol;Acc:HGNC:11862]
ENSG00000167550	27	27	15	67	105	80	23	84	-1.95897	-7.24545	4.31e-13	7.65e-12	RHEBL1	12	49064676	49070025	-	protein_coding	RHEB like 1 [Source:HGNC Symbol;Acc:HGNC:21166]
ENSG00000172183	52	53	57	128	135	118	54	127	-1.32281	-7.23824	4.55e-13	8.06e-12	ISG20	15	88635670	88656483	+	protein_coding	interferon stimulated exonuclease gene 20 [Source:HGNC Symbol;Acc:HGNC:6130]
ENSG00000175556	192	173	178	339	287	269	181	298.333	-0.810031	-7.20344	5.87e-13	1.03e-11	LONRF3	X	118974614	119018355	+	protein_coding	LON peptidase N-terminal domain and ring finger 3 [Source:HGNC Symbol;Acc:HGNC:21152]
ENSG00000170837	151	166	155	247	298	259	157.333	268	-0.858126	-7.19401	6.29e-13	1.1e-11	GPR27	3	71753855	71756496	+	protein_coding	G protein-coupled receptor 27 [Source:HGNC Symbol;Acc:HGNC:4482]
ENSG00000135540	190	166	177	310	279	282	177.667	290.333	-0.799204	-7.16628	7.71e-13	1.33e-11	NHSL1	6	138422043	138692571	-	protein_coding	NHS like 1 [Source:HGNC Symbol;Acc:HGNC:21021]
ENSG00000166432	159	143	142	276	262	220	148	252.667	-0.859998	-7.10045	1.24e-12	2.1e-11	ZMAT1	X	101882288	101932031	-	protein_coding	zinc finger matrin-type 1 [Source:HGNC Symbol;Acc:HGNC:29377]
ENSG00000129566	309	307	282	416	454	427	299.333	432.333	-0.621069	-7.00357	2.5e-12	4.12e-11	TEP1	14	20365667	20413501	-	protein_coding	telomerase associated protein 1 [Source:HGNC Symbol;Acc:HGNC:11726]
ENSG00000172469	325	281	310	456	500	384	305.333	446.667	-0.636638	-6.98822	2.78e-12	4.58e-11	MANEA	6	95577485	95609470	+	protein_coding	mannosidase endo-alpha [Source:HGNC Symbol;Acc:HGNC:21072]
ENSG00000196352	164	164	167	267	288	250	165	268.333	-0.790767	-6.92994	4.21e-12	6.82e-11	CD55	1	207321519	207386804	+	protein_coding	CD55 molecule (Cromer blood group) [Source:HGNC Symbol;Acc:HGNC:2665]
ENSG00000133134	41	31	44	105	114	87	38.6667	102	-1.48685	-6.91897	4.55e-12	7.35e-11	BEX2	X	103309346	103311007	-	protein_coding	brain expressed X-linked 2 [Source:HGNC Symbol;Acc:HGNC:30933]
ENSG00000164342	195	179	221	324	297	307	198.333	309.333	-0.731881	-6.66288	2.69e-11	3.96e-10	TLR3	4	186068911	186088073	+	protein_coding	toll like receptor 3 [Source:HGNC Symbol;Acc:HGNC:11849]
ENSG00000123358	55	69	54	142	120	125	59.3333	129	-1.21053	-6.64274	3.08e-11	4.51e-10	NR4A1	12	52022832	52059507	+	protein_coding	nuclear receptor subfamily 4 group A member 1 [Source:HGNC Symbol;Acc:HGNC:7980]
ENSG00000113916	137	133	124	237	210	221	131.333	222.667	-0.852716	-6.63741	3.19e-11	4.65e-10	BCL6	3	187721377	187745725	-	protein_coding	BCL6 transcription repressor [Source:HGNC Symbol;Acc:HGNC:1001]
ENSG00000144401	143	131	115	220	217	223	129.667	220	-0.854498	-6.56556	5.18e-11	7.37e-10	METTL21A	2	207580631	207625928	-	protein_coding	methyltransferase 21A, HSPA lysine [Source:HGNC Symbol;Acc:HGNC:30476]
ENSG00000146083	282	268	278	412	388	378	276	392.667	-0.598789	-6.55861	5.43e-11	7.7e-10	RNF44	5	176526712	176538025	-	protein_coding	ring finger protein 44 [Source:HGNC Symbol;Acc:HGNC:19180]
ENSG00000168936	214	230	223	327	344	318	222.333	329.667	-0.658077	-6.5184	7.11e-11	1e-09	TMEM129	4	1715952	1721358	-	protein_coding	transmembrane protein 129, E3 ubiquitin ligase [Source:HGNC Symbol;Acc:HGNC:25137]
ENSG00000105204	54	51	52	135	129	91	52.3333	118.333	-1.26251	-6.49647	8.22e-11	1.15e-09	DYRK1B	19	39825350	39834201	-	protein_coding	dual specificity tyrosine phosphorylation regulated kinase 1B [Source:HGNC Symbol;Acc:HGNC:3092]
ENSG00000128692	334	274	320	492	442	389	309.333	441	-0.600253	-6.49457	8.33e-11	1.16e-09	EIF2S2P4	2	170751805	170752788	+	processed_pseudogene	eukaryotic translation initiation factor 2 subunit 2 beta pseudogene 4 [Source:HGNC Symbol;Acc:HGNC:37626]
ENSG00000163155	84	78	96	174	170	142	86	162	-1.00144	-6.44274	1.17e-10	1.62e-09	LYSMD1	1	151159748	151165948	-	protein_coding	LysM domain containing 1 [Source:HGNC Symbol;Acc:HGNC:32070]
ENSG00000250033	10	9	3	47	41	42	7.33333	43.3333	-2.65458	-6.43762	1.21e-10	1.67e-09	SLC7A11-AS1	4	138057464	138178177	+	lncRNA	SLC7A11 antisense RNA 1 [Source:HGNC Symbol;Acc:HGNC:44064]
ENSG00000171160	191	186	201	320	289	272	192.667	293.667	-0.697291	-6.41883	1.37e-10	1.87e-09	MORN4	10	97614553	97633500	-	protein_coding	MORN repeat containing 4 [Source:HGNC Symbol;Acc:HGNC:24001]
ENSG00000136925	282	276	292	378	446	383	283.333	402.333	-0.595439	-6.40393	1.51e-10	2.04e-09	TSTD2	9	97600080	97633368	-	protein_coding	thiosulfate sulfurtransferase like domain containing 2 [Source:HGNC Symbol;Acc:HGNC:30087]
ENSG00000141682	152	137	120	213	267	209	136.333	229.667	-0.841616	-6.38826	1.68e-10	2.25e-09	PMAIP1	18	59899996	59904305	+	protein_coding	phorbol-12-myristate-13-acetate-induced protein 1 [Source:HGNC Symbol;Acc:HGNC:9108]
ENSG00000112541	74	63	42	132	135	113	59.6667	126.667	-1.17569	-6.23087	4.64e-10	5.94e-09	PDE10A	6	165327287	165988117	-	protein_coding	phosphodiesterase 10A [Source:HGNC Symbol;Acc:HGNC:8772]
ENSG00000185262	118	116	111	177	225	185	115	195.667	-0.856293	-6.13449	8.54e-10	1.07e-08	UBALD2	17	76265348	76271298	+	protein_coding	UBA like domain containing 2 [Source:HGNC Symbol;Acc:HGNC:28438]
ENSG00000119699	247	215	208	345	324	299	223.333	322.667	-0.620714	-6.03363	1.6e-09	1.94e-08	TGFB3	14	75958097	75983011	-	protein_coding	transforming growth factor beta 3 [Source:HGNC Symbol;Acc:HGNC:11769]
ENSG00000177169	233	197	207	320	310	296	212.333	308.667	-0.630191	-6.02664	1.67e-09	2.02e-08	ULK1	12	131894622	131923150	+	protein_coding	unc-51 like autophagy activating kinase 1 [Source:HGNC Symbol;Acc:HGNC:12558]
ENSG00000261770	15	21	20	64	48	72	18.6667	61.3333	-1.81128	-6.02622	1.68e-09	2.02e-08	ENSG00000261770	19	27757184	27760849	-	lncRNA	novel transcript
ENSG00000176046	4	3	5	46	27	29	4	34	-3.17519	-6.01845	1.76e-09	2.12e-08	NUPR1	16	28532708	28539008	-	protein_coding	nuclear protein 1, transcriptional regulator [Source:HGNC Symbol;Acc:HGNC:29990]
ENSG00000214413	237	278	241	356	395	324	252	358.333	-0.596109	-5.97065	2.36e-09	2.8e-08	BBIP1	10	110898730	110919201	-	protein_coding	BBSome interacting protein 1 [Source:HGNC Symbol;Acc:HGNC:28093]
ENSG00000231345	74	90	61	147	153	124	75	141.333	-1.0021	-5.87833	4.14e-09	4.77e-08	BEND3P1	10	50655967	50660472	+	transcribed_processed_pseudogene	BEN domain containing 3 pseudogene 1 [Source:HGNC Symbol;Acc:HGNC:45014]
ENSG00000154553	244	259	240	364	416	292	247.667	357.333	-0.61506	-5.8775	4.17e-09	4.79e-08	PDLIM3	4	185500660	185535507	-	protein_coding	PDZ and LIM domain 3 [Source:HGNC Symbol;Acc:HGNC:20767]
ENSG00000188177	180	178	156	286	290	213	171.333	263	-0.704926	-5.84964	4.93e-09	5.62e-08	ZC3H6	2	112275597	112340063	+	protein_coding	zinc finger CCCH-type containing 6 [Source:HGNC Symbol;Acc:HGNC:24762]
ENSG00000130513	15	7	11	46	47	41	11	44.6667	-2.11186	-5.84041	5.21e-09	5.91e-08	GDF15	19	18374731	18389176	+	protein_coding	growth differentiation factor 15 [Source:HGNC Symbol;Acc:HGNC:30142]
ENSG00000170293	65	49	72	122	115	134	62	123.667	-1.0894	-5.83183	5.48e-09	6.2e-08	CMTM8	3	32238679	32370321	+	protein_coding	CKLF like MARVEL transmembrane domain containing 8 [Source:HGNC Symbol;Acc:HGNC:19179]
ENSG00000267002	193	209	177	297	290	259	193	282	-0.636185	-5.78619	7.2e-09	8.05e-08	ENSG00000267002	17	43148368	43171037	-	lncRNA	novel transcript
ENSG00000184451	97	116	92	172	174	170	101.667	172	-0.848982	-5.77164	7.85e-09	8.74e-08	CCR10	17	42678889	42683917	-	protein_coding	C-C motif chemokine receptor 10 [Source:HGNC Symbol;Acc:HGNC:4474]
ENSG00000105550	3	1	4	21	30	39	2.66667	30	-3.59124	-5.77142	7.86e-09	8.74e-08	FGF21	19	48755524	48758333	+	protein_coding	fibroblast growth factor 21 [Source:HGNC Symbol;Acc:HGNC:3678]
ENSG00000165929	135	95	93	199	182	169	107.667	183.333	-0.858531	-5.7609	8.37e-09	9.26e-08	TC2N	14	91779746	91867536	-	protein_coding	tandem C2 domains, nuclear [Source:HGNC Symbol;Acc:HGNC:19859]
ENSG00000154736	130	139	137	194	236	212	135.333	214	-0.751343	-5.75051	8.9e-09	9.81e-08	ADAMTS5	21	26917922	26967088	-	protein_coding	ADAM metallopeptidase with thrombospondin type 1 motif 5 [Source:HGNC Symbol;Acc:HGNC:221]
ENSG00000130150	192	171	182	273	267	259	181.667	266.333	-0.642456	-5.74625	9.12e-09	1e-07	MOSPD2	X	14873421	14922327	+	protein_coding	motile sperm domain containing 2 [Source:HGNC Symbol;Acc:HGNC:28381]
ENSG00000290989	187	159	181	258	285	240	175.667	261	-0.660468	-5.73778	9.59e-09	1.05e-07	ENSG00000290989	1	223992743	224010612	+	lncRNA	novel transcript
ENSG00000133639	68	69	64	154	122	108	67	128	-1.02143	-5.70762	1.15e-08	1.24e-07	BTG1	12	92140278	92145846	-	protein_coding	BTG anti-proliferation factor 1 [Source:HGNC Symbol;Acc:HGNC:1130]
ENSG00000151320	269	194	248	320	365	342	237	342.333	-0.622157	-5.70063	1.19e-08	1.29e-07	AKAP6	14	32329298	32837684	+	protein_coding	A-kinase anchoring protein 6 [Source:HGNC Symbol;Acc:HGNC:376]
ENSG00000003400	150	137	140	203	235	222	142.333	220	-0.719442	-5.66625	1.46e-08	1.56e-07	CASP10	2	201182872	201229428	+	protein_coding	caspase 10 [Source:HGNC Symbol;Acc:HGNC:1500]
ENSG00000128165	0	2	3	17	35	35	1.66667	29	-4.21591	-5.63889	1.71e-08	1.81e-07	ADM2	22	50481543	50486440	+	protein_coding	adrenomedullin 2 [Source:HGNC Symbol;Acc:HGNC:28898]
ENSG00000270605	83	83	76	140	156	128	80.6667	141.333	-0.897845	-5.56425	2.63e-08	2.73e-07	ENSG00000270605	1	28239509	28241453	-	lncRNA	novel transcript
ENSG00000188428	164	136	163	250	229	218	154.333	232.333	-0.679987	-5.52988	3.2e-08	3.29e-07	BLOC1S5	6	8013567	8064396	-	protein_coding	biogenesis of lysosomal organelles complex 1 subunit 5 [Source:HGNC Symbol;Acc:HGNC:18561]
ENSG00000110723	78	86	75	137	145	136	79.6667	139.333	-0.896682	-5.52704	3.26e-08	3.34e-07	EXPH5	11	108505435	108593768	-	protein_coding	exophilin 5 [Source:HGNC Symbol;Acc:HGNC:30578]
ENSG00000133460	214	195	203	300	285	279	204	288	-0.587925	-5.52113	3.37e-08	3.44e-07	SLC2A11	22	23856703	23886312	+	protein_coding	solute carrier family 2 member 11 [Source:HGNC Symbol;Acc:HGNC:14239]
ENSG00000183426	104	114	89	181	200	138	102.333	173	-0.843513	-5.50983	3.59e-08	3.65e-07	NPIPA1	16	14922802	14952060	+	protein_coding	nuclear pore complex interacting protein family member A1 [Source:HGNC Symbol;Acc:HGNC:7909]
ENSG00000178343	57	59	45	102	105	110	53.6667	105.667	-1.06967	-5.48508	4.13e-08	4.17e-07	SHISA3	4	42397488	42402487	+	protein_coding	shisa family member 3 [Source:HGNC Symbol;Acc:HGNC:25159]
ENSG00000185133	91	83	91	156	151	141	88.3333	149.333	-0.847264	-5.48094	4.23e-08	4.26e-07	INPP5J	22	31122731	31134697	+	protein_coding	inositol polyphosphate-5-phosphatase J [Source:HGNC Symbol;Acc:HGNC:8956]
ENSG00000275882	3	5	3	46	35	13	3.66667	31.3333	-3.16891	-5.4725	4.44e-08	4.45e-07	IKBKGP1	X	154639978	154648275	-	unprocessed_pseudogene	inhibitor of nuclear factor kappa B kinase subunit gamma pseudogene 1 [Source:HGNC Symbol;Acc:HGNC:24455]
ENSG00000154144	212	184	233	298	310	282	209.667	296.667	-0.590423	-5.43633	5.44e-08	5.37e-07	TBRG1	11	124622836	124635926	+	protein_coding	transforming growth factor beta regulator 1 [Source:HGNC Symbol;Acc:HGNC:29551]
ENSG00000166401	94	67	97	172	149	130	86	150.333	-0.893959	-5.39842	6.72e-08	6.56e-07	SERPINB8	18	63970029	64019779	+	protein_coding	serpin family B member 8 [Source:HGNC Symbol;Acc:HGNC:8952]
ENSG00000167995	2	3	2	25	23	27	2.33333	25	-3.51458	-5.36059	8.29e-08	7.96e-07	BEST1	11	61950063	61965515	+	protein_coding	bestrophin 1 [Source:HGNC Symbol;Acc:HGNC:12703]
ENSG00000290600	103	104	85	157	161	160	97.3333	159.333	-0.802347	-5.32176	1.03e-07	9.74e-07	ENSG00000290600	7	149285281	149297312	+	lncRNA	novel transcript
ENSG00000185567	106	62	76	159	155	122	81.3333	145.333	-0.926139	-5.29986	1.16e-07	1.09e-06	AHNAK2	14	104937244	104978374	-	protein_coding	AHNAK nucleoprotein 2 [Source:HGNC Symbol;Acc:HGNC:20125]
ENSG00000163346	175	178	183	293	258	223	178.667	258	-0.617862	-5.29678	1.18e-07	1.11e-06	PBXIP1	1	154944076	154956123	-	protein_coding	PBX homeobox interacting protein 1 [Source:HGNC Symbol;Acc:HGNC:21199]
ENSG00000196998	153	163	167	222	260	225	161	235.667	-0.639065	-5.27951	1.3e-07	1.21e-06	WDR45	X	49074433	49101170	-	protein_coding	WD repeat domain 45 [Source:HGNC Symbol;Acc:HGNC:28912]
ENSG00000250802	108	107	124	193	171	168	113	177.333	-0.739632	-5.21714	1.82e-07	1.66e-06	ZBED3-AS1	5	77086688	77166909	+	lncRNA	ZBED3 antisense RNA 1 [Source:HGNC Symbol;Acc:HGNC:44188]
ENSG00000261652	117	87	94	173	154	157	99.3333	161.333	-0.791059	-5.19772	2.02e-07	1.83e-06	PIERCE2	15	55408495	55418798	+	protein_coding	piercer of microtubule wall 2 [Source:HGNC Symbol;Acc:HGNC:44654]
ENSG00000078081	69	65	61	105	126	120	65	117	-0.939647	-5.19697	2.03e-07	1.83e-06	LAMP3	3	183122215	183163839	-	protein_coding	lysosomal associated membrane protein 3 [Source:HGNC Symbol;Acc:HGNC:14582]
ENSG00000282057	84	72	80	132	133	134	78.6667	133	-0.848941	-5.14673	2.65e-07	2.37e-06	ENSG00000282057	1	85482281	85578250	-	lncRNA	novel transcript
ENSG00000152439	189	162	137	263	251	205	162.667	239.667	-0.647638	-5.13395	2.84e-07	2.52e-06	ZNF773	19	57499915	57518404	+	protein_coding	zinc finger protein 773 [Source:HGNC Symbol;Acc:HGNC:30487]
ENSG00000269609	158	164	175	230	245	237	165.667	237.333	-0.609079	-5.11598	3.12e-07	2.75e-06	C10orf95-AS1	10	102449816	102461106	+	lncRNA	C10orf95 antisense RNA 1 [Source:HGNC Symbol;Acc:HGNC:45238]
ENSG00000115998	172	155	157	209	252	241	161.333	234	-0.628243	-5.07812	3.81e-07	3.31e-06	C2orf42	2	70149885	70248615	-	protein_coding	chromosome 2 open reading frame 42 [Source:HGNC Symbol;Acc:HGNC:26056]
ENSG00000140104	161	153	187	256	261	206	167	241	-0.61637	-5.03962	4.66e-07	4e-06	CLBA1	14	104985775	105010482	+	protein_coding	clathrin binding box of aftiphilin containing 1 [Source:HGNC Symbol;Acc:HGNC:20126]
ENSG00000204815	20	44	35	81	73	70	33	74.6667	-1.26547	-5.01335	5.35e-07	4.54e-06	ODAD4	17	41930617	41966503	+	protein_coding	outer dynein arm docking complex subunit 4 [Source:HGNC Symbol;Acc:HGNC:25280]
ENSG00000165434	30	56	45	112	84	78	43.6667	91.3333	-1.15038	-5.01258	5.37e-07	4.55e-06	PGM2L1	11	74330316	74398433	-	protein_coding	phosphoglucomutase 2 like 1 [Source:HGNC Symbol;Acc:HGNC:20898]
ENSG00000164088	19	20	20	54	43	60	19.6667	52.3333	-1.50667	-5.00499	5.59e-07	4.71e-06	PPM1M	3	52245759	52250599	+	protein_coding	protein phosphatase, Mg2+/Mn2+ dependent 1M [Source:HGNC Symbol;Acc:HGNC:26506]
ENSG00000178761	157	138	138	220	214	195	144.333	209.667	-0.628483	-4.99066	6.02e-07	5.05e-06	FAM219B	15	74899992	74906883	-	protein_coding	family with sequence similarity 219 member B [Source:HGNC Symbol;Acc:HGNC:24695]
ENSG00000146054	115	112	91	170	153	177	106	166.667	-0.745947	-4.96217	6.97e-07	5.77e-06	TRIM7	5	181193924	181205293	-	protein_coding	tripartite motif containing 7 [Source:HGNC Symbol;Acc:HGNC:16278]
ENSG00000138463	142	123	190	234	257	199	151.667	230	-0.687463	-4.95091	7.39e-07	6.1e-06	SLC49A4	3	122795069	122881139	+	protein_coding	solute carrier family 49 member 4 [Source:HGNC Symbol;Acc:HGNC:16628]
ENSG00000277449	11	10	15	44	38	34	12	38.6667	-1.77581	-4.89029	1.01e-06	8.17e-06	CEBPB-AS1	20	50184598	50191498	-	lncRNA	CEBPB antisense RNA 1 [Source:HGNC Symbol;Acc:HGNC:51226]
ENSG00000236017	157	135	131	213	211	189	141	204.333	-0.625044	-4.87313	1.1e-06	8.83e-06	ASMTL-AS1	X	1401769	1414028	+	lncRNA	ASMTL antisense RNA 1 [Source:HGNC Symbol;Acc:HGNC:25811]
ENSG00000116761	92	99	86	149	133	164	92.3333	148.667	-0.780676	-4.86805	1.13e-06	9.04e-06	CTH	1	70411218	70439851	+	protein_coding	cystathionine gamma-lyase [Source:HGNC Symbol;Acc:HGNC:2501]
ENSG00000246763	11	17	11	33	45	43	13	40.3333	-1.72527	-4.83346	1.34e-06	1.06e-05	RGMB-AS1	5	98769618	98773469	-	lncRNA	RGMB antisense RNA 1 [Source:HGNC Symbol;Acc:HGNC:48666]
ENSG00000162194	27	18	21	49	56	57	22	54	-1.38864	-4.82628	1.39e-06	1.09e-05	LBHD1	11	62662817	62672267	-	protein_coding	LBH domain containing 1 [Source:HGNC Symbol;Acc:HGNC:28351]
ENSG00000176971	115	120	104	177	151	190	113	172.667	-0.705339	-4.73635	2.18e-06	1.66e-05	FIBIN	11	26994112	26997087	+	protein_coding	fin bud initiation factor homolog [Source:HGNC Symbol;Acc:HGNC:33747]
ENSG00000130294	54	51	66	98	102	103	57	101	-0.916273	-4.72278	2.33e-06	1.77e-05	KIF1A	2	240713761	240824293	-	protein_coding	kinesin family member 1A [Source:HGNC Symbol;Acc:HGNC:888]
ENSG00000204334	82	65	61	112	119	119	69.3333	116.667	-0.84308	-4.70836	2.5e-06	1.88e-05	ERICH2	2	170766878	170798977	+	protein_coding	glutamate rich 2 [Source:HGNC Symbol;Acc:HGNC:44395]
ENSG00000144115	115	110	100	165	151	176	108.333	164	-0.691255	-4.66287	3.12e-06	2.31e-05	THNSL2	2	88170295	88186636	+	protein_coding	threonine synthase like 2 [Source:HGNC Symbol;Acc:HGNC:25602]
ENSG00000101004	144	162	188	246	255	198	164.667	233	-0.587186	-4.63096	3.64e-06	2.66e-05	NINL	20	25451594	25585531	-	protein_coding	ninein like [Source:HGNC Symbol;Acc:HGNC:29163]
ENSG00000164463	79	63	95	136	136	116	79	129.333	-0.79949	-4.62981	3.66e-06	2.68e-05	CREBRF	5	173056352	173139284	+	protein_coding	CREB3 regulatory factor [Source:HGNC Symbol;Acc:HGNC:24050]
ENSG00000001630	165	144	127	205	205	208	145.333	206	-0.595184	-4.58417	4.56e-06	3.29e-05	CYP51A1	7	92084987	92134803	-	protein_coding	cytochrome P450 family 51 subfamily A member 1 [Source:HGNC Symbol;Acc:HGNC:2649]
ENSG00000274026	53	69	50	118	88	99	57.3333	101.667	-0.916694	-4.57182	4.84e-06	3.47e-05	FAM27E3	9	67717411	67719178	-	lncRNA	family with sequence similarity 27 member E3 [Source:HGNC Symbol;Acc:HGNC:28655]
ENSG00000159556	98	79	90	135	146	134	89	138.333	-0.726847	-4.57159	4.84e-06	3.47e-05	ISL2	15	76336773	76342475	+	protein_coding	ISL LIM homeobox 2 [Source:HGNC Symbol;Acc:HGNC:18524]
ENSG00000228486	70	62	60	109	103	110	64	107.333	-0.837932	-4.55922	5.13e-06	3.66e-05	C2orf92	2	97664217	97703066	+	protein_coding	chromosome 2 open reading frame 92 [Source:HGNC Symbol;Acc:HGNC:49272]
ENSG00000181513	90	95	78	152	136	123	87.6667	137	-0.732933	-4.54998	5.37e-06	3.81e-05	ACBD4	17	45132600	45144181	+	protein_coding	acyl-CoA binding domain containing 4 [Source:HGNC Symbol;Acc:HGNC:23337]
ENSG00000006756	32	36	48	81	81	65	38.6667	75.6667	-1.05511	-4.53902	5.65e-06	4e-05	ARSD	X	2903972	2929349	-	protein_coding	arylsulfatase D [Source:HGNC Symbol;Acc:HGNC:717]
ENSG00000197444	136	127	129	206	173	183	130.667	187.333	-0.610429	-4.52506	6.04e-06	4.25e-05	OGDHL	10	49734641	49762379	-	protein_coding	oxoglutarate dehydrogenase L [Source:HGNC Symbol;Acc:HGNC:25590]
ENSG00000274180	54	39	44	86	87	78	45.6667	83.6667	-0.963733	-4.51255	6.41e-06	4.47e-05	NATD1	17	21238870	21253410	-	protein_coding	N-acetyltransferase domain containing 1 [Source:HGNC Symbol;Acc:HGNC:30770]
ENSG00000105499	28	31	51	82	72	66	36.6667	73.3333	-1.08711	-4.42389	9.69e-06	6.57e-05	PLA2G4C	19	48047843	48110817	-	protein_coding	phospholipase A2 group IVC [Source:HGNC Symbol;Acc:HGNC:9037]
ENSG00000163347	70	55	43	113	102	80	56	98.3333	-0.90024	-4.39494	1.11e-05	7.45e-05	CLDN1	3	190305707	190322446	-	protein_coding	claudin 1 [Source:HGNC Symbol;Acc:HGNC:2032]
ENSG00000065609	24	35	24	69	49	60	27.6667	59.3333	-1.19173	-4.38	1.19e-05	7.93e-05	SNAP91	6	83552880	83709691	-	protein_coding	synaptosome associated protein 91 [Source:HGNC Symbol;Acc:HGNC:14986]
ENSG00000160712	119	176	123	294	235	224	139.333	251	-0.935953	-4.37261	1.23e-05	8.18e-05	IL6R	1	154405193	154469450	+	protein_coding	interleukin 6 receptor [Source:HGNC Symbol;Acc:HGNC:6019]
ENSG00000124813	58	80	68	109	116	110	68.6667	111.667	-0.791178	-4.34527	1.39e-05	9.18e-05	RUNX2	6	45328157	45664349	+	protein_coding	RUNX family transcription factor 2 [Source:HGNC Symbol;Acc:HGNC:10472]
ENSG00000221947	62	64	71	114	108	98	65.6667	106.667	-0.788626	-4.32811	1.5e-05	9.87e-05	XKR9	8	70669339	70790371	+	protein_coding	XK related 9 [Source:HGNC Symbol;Acc:HGNC:20937]
ENSG00000289326	11	15	10	29	43	32	12	34.6667	-1.6189	-4.29788	1.72e-05	0.000111792	ENSG00000289326	2	27752831	27757762	+	lncRNA	novel transcript
ENSG00000138380	92	82	96	148	139	121	90	136	-0.684124	-4.29496	1.75e-05	0.00011308	CARF	2	202912214	202988263	+	protein_coding	calcium responsive transcription factor [Source:HGNC Symbol;Acc:HGNC:14435]
ENSG00000170412	37	25	25	63	64	50	29	59	-1.11334	-4.21857	2.46e-05	0.000155337	GPRC5C	17	74424851	74451653	+	protein_coding	G protein-coupled receptor class C group 5 member C [Source:HGNC Symbol;Acc:HGNC:13309]
ENSG00000179046	4	6	3	24	25	14	4.33333	21	-2.35899	-4.20334	2.63e-05	0.000165143	TRIML2	4	188091272	188109603	-	protein_coding	tripartite motif family like 2 [Source:HGNC Symbol;Acc:HGNC:26378]
ENSG00000038002	47	44	60	108	82	75	50.3333	88.3333	-0.898523	-4.19628	2.71e-05	0.000169849	AGA	4	177430774	177442437	-	protein_coding	aspartylglucosaminidase [Source:HGNC Symbol;Acc:HGNC:318]
ENSG00000181392	66	71	61	108	109	98	66	105	-0.759239	-4.16815	3.07e-05	0.000190388	SYNE4	19	36003307	36008813	-	protein_coding	spectrin repeat containing nuclear envelope family member 4 [Source:HGNC Symbol;Acc:HGNC:26703]
ENSG00000184254	64	63	76	91	113	124	67.6667	109.333	-0.785863	-4.12502	3.71e-05	0.000225987	ALDH1A3	15	100877714	100916626	+	protein_coding	aldehyde dehydrogenase 1 family member A3 [Source:HGNC Symbol;Acc:HGNC:409]
ENSG00000260852	72	71	76	139	132	82	73	117.667	-0.772015	-4.12226	3.75e-05	0.000228523	FBXL19-AS1	16	30919319	30923269	-	lncRNA	FBXL19 antisense RNA 1 [Source:HGNC Symbol;Acc:HGNC:27557]
ENSG00000171951	97	124	87	138	158	159	102.667	151.667	-0.654705	-4.10511	4.04e-05	0.000245054	SCG2	2	223596940	223602361	-	protein_coding	secretogranin II [Source:HGNC Symbol;Acc:HGNC:10575]
ENSG00000143578	73	88	60	106	112	133	73.6667	117	-0.761844	-4.09185	4.28e-05	0.00025834	CREB3L4	1	153967534	153974361	+	protein_coding	cAMP responsive element binding protein 3 like 4 [Source:HGNC Symbol;Acc:HGNC:18854]
ENSG00000226067	32	20	37	54	66	57	29.6667	59	-1.08204	-4.04874	5.15e-05	0.000305549	LINC00623	1	120913184	121009291	+	lncRNA	long intergenic non-protein coding RNA 623 [Source:HGNC Symbol;Acc:HGNC:44252]
ENSG00000168497	55	53	55	88	108	75	54.3333	90.3333	-0.820204	-4.0421	5.3e-05	0.00031346	CAVIN2	2	191834310	191847088	-	protein_coding	caveolae associated protein 2 [Source:HGNC Symbol;Acc:HGNC:10690]
ENSG00000136826	22	20	17	37	47	48	19.6667	44	-1.25524	-4.0339	5.49e-05	0.00032371	KLF4	9	107484852	107490482	-	protein_coding	KLF transcription factor 4 [Source:HGNC Symbol;Acc:HGNC:6348]
ENSG00000279759	48	48	35	62	84	88	43.6667	78	-0.93148	-4.03348	5.5e-05	0.000324151	ENSG00000279759	19	40355842	40360606	+	TEC	TEC
ENSG00000280081	83	42	40	146	130	111	55	129	-1.32141	-4.02583	5.68e-05	0.000333434	LINC01667	21	9781910	9838011	-	transcribed_processed_pseudogene	long intergenic non-protein coding RNA 1667 [Source:HGNC Symbol;Acc:HGNC:52455]
ENSG00000112425	70	76	63	122	107	96	69.6667	108.333	-0.72543	-4.01081	6.05e-05	0.000353552	EPM2A	6	145382535	145736023	-	protein_coding	EPM2A glucan phosphatase, laforin [Source:HGNC Symbol;Acc:HGNC:3413]
ENSG00000225177	25	21	29	53	43	59	25	51.6667	-1.14181	-3.99674	6.42e-05	0.000372743	NHSL1-AS1	6	138692548	138697288	+	lncRNA	NHSL1 antisense RNA 1 [Source:HGNC Symbol;Acc:HGNC:40947]
ENSG00000197467	32	14	22	60	58	34	22.6667	50.6667	-1.24504	-3.99602	6.44e-05	0.000373602	COL13A1	10	69801880	69964275	+	protein_coding	collagen type XIII alpha 1 chain [Source:HGNC Symbol;Acc:HGNC:2190]
ENSG00000291158	47	39	38	72	83	62	41.3333	72.3333	-0.895527	-3.93351	8.37e-05	0.000472828	LINC00869	1	149606209	149705716	+	lncRNA	long intergenic non-protein coding RNA 869 [Source:NCBI gene (formerly Entrezgene);Acc:57234]
ENSG00000159176	135	87	114	159	164	155	112	159.333	-0.599982	-3.92196	8.78e-05	0.000492911	CSRP1	1	201483530	201509456	-	protein_coding	cysteine and glycine rich protein 1 [Source:HGNC Symbol;Acc:HGNC:2469]
ENSG00000172594	35	34	43	66	66	68	37.3333	66.6667	-0.927438	-3.90807	9.3e-05	0.000518208	SMPDL3A	6	122789049	122809720	+	protein_coding	sphingomyelin phosphodiesterase acid like 3A [Source:HGNC Symbol;Acc:HGNC:17389]
ENSG00000142621	108	89	123	176	150	133	106.667	153	-0.608346	-3.90498	9.42e-05	0.000524103	FHAD1	1	15236521	15400283	+	protein_coding	forkhead associated phosphopeptide binding domain 1 [Source:HGNC Symbol;Acc:HGNC:29408]
ENSG00000250539	8	7	9	26	27	22	8	25	-1.73181	-3.89142	9.97e-05	0.000551598	KRT8P33	5	123400922	123402344	-	processed_pseudogene	keratin 8 pseudogene 33 [Source:HGNC Symbol;Acc:HGNC:39867]
ENSG00000169621	45	38	44	76	69	73	42.3333	72.6667	-0.870841	-3.88468	0.000102464	0.000566074	APLF	2	68467572	68655862	+	protein_coding	aprataxin and PNKP like factor [Source:HGNC Symbol;Acc:HGNC:28724]
ENSG00000260231	74	69	73	118	113	95	72	108.667	-0.682068	-3.85014	0.000118049	0.00064289	KDM7A-DT	7	140177184	140179640	+	lncRNA	KDM7A divergent transcript [Source:HGNC Symbol;Acc:HGNC:48959]
ENSG00000143387	97	63	65	121	113	109	75	114.333	-0.699924	-3.8335	0.000126334	0.000682524	CTSK	1	150794880	150809577	-	protein_coding	cathepsin K [Source:HGNC Symbol;Acc:HGNC:2536]
ENSG00000040608	19	20	10	46	38	31	16.3333	38.3333	-1.31821	-3.83201	0.000127101	0.000685924	RTN4R	22	20241415	20283246	-	protein_coding	reticulon 4 receptor [Source:HGNC Symbol;Acc:HGNC:18601]
ENSG00000232040	96	98	78	140	111	150	90.6667	133.667	-0.654671	-3.82037	0.000133251	0.000716004	ZBED9	6	28570535	28616212	-	protein_coding	zinc finger BED-type containing 9 [Source:HGNC Symbol;Acc:HGNC:13851]
ENSG00000150281	37	36	27	72	64	48	33.3333	61.3333	-0.966252	-3.79867	0.000145477	0.000773888	CTF1	16	30896614	30903547	+	protein_coding	cardiotrophin 1 [Source:HGNC Symbol;Acc:HGNC:2499]
ENSG00000160781	32	25	27	62	51	47	28	53.3333	-1.01866	-3.77013	0.00016316	0.000859673	PAQR6	1	156243320	156248117	-	protein_coding	progestin and adipoQ receptor family member 6 [Source:HGNC Symbol;Acc:HGNC:30132]
ENSG00000285725	38	28	38	67	72	48	34.6667	62.3333	-0.93225	-3.70826	0.000208691	0.001076	ENSG00000285725	7	97966377	97970404	-	lncRNA	novel transcript
ENSG00000266714	21	16	24	36	50	42	20.3333	42.6667	-1.15954	-3.70777	0.000209093	0.0010777	MYO15B	17	75587800	75626849	+	protein_coding	myosin XVB [Source:HGNC Symbol;Acc:HGNC:14083]
ENSG00000248866	43	44	48	65	74	85	45	74.6667	-0.824288	-3.66804	0.000244416	0.00124428	USP46-DT	4	52659406	52661668	+	lncRNA	USP46 divergent transcript [Source:HGNC Symbol;Acc:HGNC:43991]
ENSG00000236751	60	56	42	83	102	70	52.6667	85	-0.777935	-3.66412	0.000248191	0.00126177	LINC01186	X	46256759	46327680	-	lncRNA	long intergenic non-protein coding RNA 1186 [Source:HGNC Symbol;Acc:HGNC:49573]
ENSG00000230699	71	60	42	86	96	91	57.6667	91	-0.750417	-3.65358	0.00025861	0.00131027	ENSG00000230699	1	911435	914948	+	lncRNA	novel transcript
ENSG00000237491	67	88	58	101	99	125	71	108.333	-0.704288	-3.62346	0.000290689	0.00145745	LINC01409	1	778747	810065	+	lncRNA	long intergenic non-protein coding RNA 1409 [Source:HGNC Symbol;Acc:HGNC:50701]
ENSG00000251136	83	90	96	117	137	126	89.6667	126.667	-0.588507	-3.5996	0.000318709	0.00157988	RIPK2-DT	8	89545424	89757812	-	lncRNA	RIPK2 divergent transcript [Source:HGNC Symbol;Acc:HGNC:55545]
ENSG00000150051	23	20	17	59	44	26	20	43	-1.18636	-3.59459	0.000324898	0.00160682	MKX	10	27672874	27746060	-	protein_coding	mohawk homeobox [Source:HGNC Symbol;Acc:HGNC:23729]
ENSG00000180902	93	72	85	121	127	109	83.3333	119	-0.603517	-3.58211	0.000340824	0.00167503	D2HGDH	2	241734602	241768816	+	protein_coding	D-2-hydroxyglutarate dehydrogenase [Source:HGNC Symbol;Acc:HGNC:28358]
ENSG00000262772	27	28	14	49	38	51	23	46	-1.09512	-3.55899	0.000372289	0.00181577	LINC01977	17	79819083	79827704	+	lncRNA	long intergenic non-protein coding RNA 1977 [Source:HGNC Symbol;Acc:HGNC:52804]
ENSG00000009780	119	80	106	128	135	170	101.667	144.333	-0.602284	-3.51311	0.0004429	0.00212145	FAM76A	1	27725961	27763116	+	protein_coding	family with sequence similarity 76 member A [Source:HGNC Symbol;Acc:HGNC:28530]
ENSG00000268858	61	69	82	123	104	88	70.6667	105	-0.657657	-3.50711	0.000452999	0.00216635	ENSG00000268858	20	63861212	63864293	-	lncRNA	novel transcript, antisense to ABHD16B
ENSG00000281706	84	108	98	115	168	128	96.6667	137	-0.591178	-3.49904	0.000466938	0.00222943	LINC01012	6	27694026	27713706	+	lncRNA	long intergenic non-protein coding RNA 1012 [Source:NCBI gene (formerly Entrezgene);Acc:100507173]
ENSG00000258744	41	39	49	73	84	55	43	70.6667	-0.801878	-3.4683	0.000523772	0.00247386	ENSG00000258744	14	24443010	24508688	+	lncRNA	novel transcript, antisense to CMA1
ENSG00000197405	49	37	40	62	88	59	42	69.6667	-0.817881	-3.46699	0.000526331	0.00248516	C5AR1	19	47290023	47322066	+	protein_coding	complement C5a receptor 1 [Source:HGNC Symbol;Acc:HGNC:1338]
ENSG00000268230	20	15	14	35	40	30	16.3333	35	-1.18805	-3.46643	0.000527418	0.00248913	ENSG00000268230	19	58346854	58362751	-	lncRNA	novel transcript
ENSG00000170190	70	70	53	94	106	87	64.3333	95.6667	-0.661709	-3.45719	0.000545832	0.00256101	SLC16A5	17	75087727	75106162	+	protein_coding	solute carrier family 16 member 5 [Source:HGNC Symbol;Acc:HGNC:10926]
ENSG00000115318	32	50	32	72	69	53	38	64.6667	-0.852868	-3.44425	0.00057264	0.00267417	LOXL3	2	74532258	74555690	-	protein_coding	lysyl oxidase like 3 [Source:HGNC Symbol;Acc:HGNC:13869]
ENSG00000115112	88	88	69	113	117	115	81.6667	115	-0.58513	-3.41053	0.000648363	0.00299033	TFCP2L1	2	121216587	121285202	-	protein_coding	transcription factor CP2 like 1 [Source:HGNC Symbol;Acc:HGNC:17925]
ENSG00000236013	11	8	8	22	20	30	9	24	-1.5133	-3.41024	0.000649068	0.00299266	LINC02941	6	139976352	140093724	+	lncRNA	long intergenic non-protein coding RNA 2941 [Source:HGNC Symbol;Acc:HGNC:55956]
ENSG00000184381	44	46	46	64	80	71	45.3333	71.6667	-0.75099	-3.38084	0.000722653	0.00328321	PLA2G6	22	38111495	38214778	-	protein_coding	phospholipase A2 group VI [Source:HGNC Symbol;Acc:HGNC:9039]
ENSG00000116254	64	72	72	96	105	99	69.3333	100	-0.61846	-3.37874	0.000728178	0.00330629	CHD5	1	6101787	6180321	-	protein_coding	chromodomain helicase DNA binding protein 5 [Source:HGNC Symbol;Acc:HGNC:16816]
ENSG00000290877	33	49	35	83	57	57	39	65.6667	-0.839	-3.37351	0.000742174	0.00336369	ROCK1P1	18	109065	122340	+	lncRNA	Rho associated coiled-coil containing protein kinase 1 pseudogene 1 [Source:NCBI gene (formerly Entrezgene);Acc:727758]
ENSG00000105711	28	35	22	58	43	52	28.3333	51	-0.939768	-3.37102	0.000748908	0.00338907	SCN1B	19	35030470	35040449	+	protein_coding	sodium voltage-gated channel beta subunit 1 [Source:HGNC Symbol;Acc:HGNC:10586]
ENSG00000088826	23	29	18	41	49	42	23.3333	44	-1.00483	-3.36585	0.000763084	0.00344173	SMOX	20	4120980	4187747	+	protein_coding	spermine oxidase [Source:HGNC Symbol;Acc:HGNC:15862]
ENSG00000212232	63	51	58	90	85	82	57.3333	85.6667	-0.669796	-3.36189	0.000774115	0.00348305	SNORD17	20	17962710	17962946	-	snoRNA	small nucleolar RNA, C/D box 17 [Source:HGNC Symbol;Acc:HGNC:32713]
ENSG00000259366	76	76	69	115	125	80	73.6667	106.667	-0.619156	-3.34963	0.000809191	0.00362447	ENSG00000259366	8	29055929	29057395	+	lncRNA	novel transcript, sense intronic to HMBOX1
ENSG00000135363	35	32	31	54	57	55	32.6667	55.3333	-0.85136	-3.34729	0.000816054	0.00364972	LMO2	11	33858576	33892076	-	protein_coding	LIM domain only 2 [Source:HGNC Symbol;Acc:HGNC:6642]
ENSG00000003147	23	37	23	50	43	58	27.6667	50.3333	-0.957438	-3.33939	0.000839627	0.00373945	ICA1	7	8113184	8262687	-	protein_coding	islet cell autoantigen 1 [Source:HGNC Symbol;Acc:HGNC:5343]
ENSG00000164107	28	40	43	56	69	60	37	61.6667	-0.825625	-3.32643	0.000879665	0.00390029	HAND2	4	173524969	173530229	-	protein_coding	heart and neural crest derivatives expressed 2 [Source:HGNC Symbol;Acc:HGNC:4808]
ENSG00000154134	70	65	82	129	92	94	72.3333	105	-0.62614	-3.31754	0.000908142	0.00400749	ROBO3	11	124865432	124881471	+	protein_coding	roundabout guidance receptor 3 [Source:HGNC Symbol;Acc:HGNC:13433]
ENSG00000283236	27	37	23	37	59	62	29	52.6667	-0.9557	-3.31286	0.000923485	0.00406437	ENSG00000283236	19	51860242	51863236	-	transcribed_unprocessed_pseudogene	novel zinc finger protein pseudogene
ENSG00000183458	49	51	36	75	86	56	45.3333	72.3333	-0.760031	-3.31043	0.000931532	0.00409616	PKD1P3	16	14911551	14935708	+	transcribed_unprocessed_pseudogene	polycystin 1, transient receptor potential channel interacting pseudogene 3 [Source:HGNC Symbol;Acc:HGNC:30067]
ENSG00000153157	21	25	30	55	41	43	25.3333	46.3333	-0.959562	-3.30751	0.000941296	0.004133	SYCP2L	6	10886831	10979320	+	protein_coding	synaptonemal complex protein 2 like [Source:HGNC Symbol;Acc:HGNC:21537]
ENSG00000197557	47	32	58	81	68	70	45.6667	73	-0.766867	-3.30573	0.00094731	0.00415329	TTC30A	2	177612999	177618742	-	protein_coding	tetratricopeptide repeat domain 30A [Source:HGNC Symbol;Acc:HGNC:25853]
ENSG00000245694	20	7	26	35	41	36	17.6667	37.3333	-1.16978	-3.28623	0.00101538	0.0044141	CRNDE	16	54845189	54929189	-	lncRNA	colorectal neoplasia differentially expressed [Source:HGNC Symbol;Acc:HGNC:37078]
ENSG00000187583	84	75	65	113	108	95	74.6667	105.333	-0.585874	-3.28239	0.0010293	0.00447068	PLEKHN1	1	966482	975865	+	protein_coding	pleckstrin homology domain containing N1 [Source:HGNC Symbol;Acc:HGNC:25284]
ENSG00000261654	18	12	21	33	35	36	17	34.6667	-1.11993	-3.27111	0.00107127	0.00463408	ENSG00000261654	1	110936369	110942353	-	lncRNA	novel transcript, sense overlapping C1orf103
ENSG00000186889	39	37	34	60	59	60	36.6667	59.6667	-0.793786	-3.26983	0.00107613	0.0046524	TMEM17	2	62500218	62511894	-	protein_coding	transmembrane protein 17 [Source:HGNC Symbol;Acc:HGNC:26623]
ENSG00000271119	45	26	26	60	54	52	32.3333	55.3333	-0.86695	-3.2491	0.00115772	0.00497198	ENSG00000271119	5	1594626	1611467	+	lncRNA	novel transcript
ENSG00000164707	40	27	36	49	65	58	34.3333	57.3333	-0.831494	-3.23852	0.00120152	0.00513053	SLC13A4	7	135681231	135729258	-	protein_coding	solute carrier family 13 member 4 [Source:HGNC Symbol;Acc:HGNC:15827]
ENSG00000049192	25	18	24	39	33	54	22.3333	42	-1.01	-3.19111	0.00141728	0.00594293	ADAMTS6	5	65148738	65481920	-	protein_coding	ADAM metallopeptidase with thrombospondin type 1 motif 6 [Source:HGNC Symbol;Acc:HGNC:222]
ENSG00000248514	7	9	6	17	22	21	7.33333	20	-1.53927	-3.18463	0.0014494	0.00606566	ENSG00000248514	5	181205361	181206120	-	lncRNA	novel transcript
ENSG00000271662	27	36	24	44	55	51	29	50	-0.876766	-3.17973	0.00147411	0.00615008	ENSG00000271662	3	195650146	195651472	-	processed_pseudogene	protein phosphatase 4, regulatory subunit 2, pseudogene.
ENSG00000108821	47	49	59	77	74	81	51.6667	77.3333	-0.673241	-3.16877	0.00153085	0.00635836	COL1A1	17	50184101	50201632	-	protein_coding	collagen type I alpha 1 chain [Source:HGNC Symbol;Acc:HGNC:2197]
ENSG00000244468	28	12	17	52	35	28	19	38.3333	-1.09976	-3.15956	0.0015801	0.00654104	ENSG00000244468	3	149284782	149333653	+	lncRNA	novel transcript
ENSG00000221817	49	43	44	69	70	68	45.3333	69	-0.696935	-3.14096	0.00168393	0.00691521	PPP3CB-AS1	10	73495525	73520070	+	lncRNA	PPP3CB antisense RNA 1 (head to head) [Source:HGNC Symbol;Acc:HGNC:50750]
ENSG00000226696	38	43	33	59	53	71	38	61	-0.77776	-3.13494	0.00171888	0.0070316	LENG8-AS1	19	54444807	54449430	-	lncRNA	LENG8 antisense RNA 1 [Source:HGNC Symbol;Acc:HGNC:40705]
ENSG00000206535	32	46	48	62	66	70	42	66	-0.742945	-3.13423	0.00172304	0.00704476	LNP1	3	100401532	100456319	+	protein_coding	leukemia NUP98 fusion partner 1 [Source:HGNC Symbol;Acc:HGNC:28014]
ENSG00000224934	63	51	51	81	77	84	55	80.6667	-0.645163	-3.12837	0.00175776	0.00715924	GOT1-DT	10	99430915	99463259	+	lncRNA	GOT1 divergent transcript [Source:HGNC Symbol;Acc:HGNC:55848]
ENSG00000198406	68	72	65	118	96	78	68.3333	97.3333	-0.596847	-3.12578	0.00177333	0.00721281	BZW1P2	3	116645902	116646727	-	processed_pseudogene	basic leucine zipper and W2 domains 1 pseudogene 2 [Source:HGNC Symbol;Acc:HGNC:33954]
ENSG00000145217	41	24	33	61	56	46	32.6667	54.3333	-0.822746	-3.11329	0.00185017	0.00748856	SLC26A1	4	979073	993440	-	protein_coding	solute carrier family 26 member 1 [Source:HGNC Symbol;Acc:HGNC:10993]
ENSG00000166046	19	28	23	48	40	38	23.3333	42	-0.935951	-3.10794	0.00188397	0.00761917	TCP11L2	12	106301929	106347003	+	protein_coding	t-complex 11 like 2 [Source:HGNC Symbol;Acc:HGNC:28627]
ENSG00000270580	16	17	13	31	34	28	15.3333	31	-1.10444	-3.09972	0.00193707	0.00781694	PKD1P6-NPIPP1	16	15104723	15131601	-	lncRNA	PKD1P6-NPIPP1 readthrough [Source:NCBI gene (formerly Entrezgene);Acc:105369154]
ENSG00000258839	29	37	36	46	59	62	34	55.6667	-0.803791	-3.0951	0.00196744	0.00792023	MC1R	16	89912119	89920973	+	protein_coding	melanocortin 1 receptor [Source:HGNC Symbol;Acc:HGNC:6929]
ENSG00000260279	66	45	40	59	82	93	50.3333	78	-0.729837	-3.09307	0.00198098	0.00796396	ENSG00000260279	16	89296128	89298317	+	lncRNA	novel transcript, antisense to ANKRD11
ENSG00000151025	56	52	54	74	74	90	54	79.3333	-0.649091	-3.0848	0.00203687	0.00815568	GPR158	10	25174802	25602229	+	protein_coding	G protein-coupled receptor 158 [Source:HGNC Symbol;Acc:HGNC:23689]
ENSG00000231890	15	13	15	26	27	36	14.3333	29.6667	-1.14562	-3.07946	0.00207377	0.00828564	DARS1-AS1	2	135985124	136022593	+	lncRNA	DARS1 antisense RNA 1 [Source:HGNC Symbol;Acc:HGNC:40170]
ENSG00000280193	24	44	29	61	61	42	32.3333	54.6667	-0.841461	-3.07929	0.00207493	0.00828805	ENSG00000280193	8	81696368	81698694	+	TEC	TEC
ENSG00000184545	34	23	23	49	48	41	26.6667	46	-0.876461	-3.0771	0.00209028	0.00834488	DUSP8	11	1554051	1572271	-	protein_coding	dual specificity phosphatase 8 [Source:HGNC Symbol;Acc:HGNC:3074]
ENSG00000279667	23	24	18	46	35	37	21.6667	39.3333	-0.950465	-3.05489	0.00225141	0.00890708	ENSG00000279667	1	40473055	40474059	+	TEC	TEC
ENSG00000259425	33	40	29	64	43	60	34	55.6667	-0.804405	-3.04644	0.00231567	0.00912257	ENSG00000259425	15	22770523	22776058	-	transcribed_unprocessed_pseudogene	Golgin subfamily A member 6 pseudogene
ENSG00000267750	54	71	77	99	87	100	67.3333	95.3333	-0.592592	-3.04515	0.00232565	0.00915223	RUNDC3A-AS1	17	44299574	44315315	-	lncRNA	RUNDC3A antisense RNA 1 [Source:HGNC Symbol;Acc:HGNC:51344]
ENSG00000185482	33	14	21	45	39	40	22.6667	41.3333	-0.959546	-3.03314	0.00242024	0.00947444	STAC3	12	57243453	57251188	-	protein_coding	SH3 and cysteine rich domain 3 [Source:HGNC Symbol;Acc:HGNC:28423]
ENSG00000226049	32	22	24	45	42	47	26	44.6667	-0.874033	-3.0312	0.00243582	0.00952794	TLK2P1	17	34036681	34039872	-	processed_pseudogene	tousled like kinase 2 pseudogene 1 [Source:HGNC Symbol;Acc:HGNC:18048]
ENSG00000160323	33	39	28	44	62	57	33.3333	54.3333	-0.796641	-3.02481	0.00248788	0.00970488	ADAMTS13	9	133414358	133459402	+	protein_coding	ADAM metallopeptidase with thrombospondin type 1 motif 13 [Source:HGNC Symbol;Acc:HGNC:1366]
ENSG00000230798	30	32	23	47	56	40	28.3333	47.6667	-0.83788	-3.00645	0.00264321	0.0102345	FOXD3-AS1	1	63320878	63324441	-	lncRNA	FOXD3 antisense RNA 1 [Source:HGNC Symbol;Acc:HGNC:40241]
ENSG00000282851	47	44	38	78	64	55	43	65.6667	-0.698759	-3.00505	0.00265534	0.0102734	BISPR	19	17405686	17419324	+	lncRNA	BST2 interferon stimulated positive regulator [Source:HGNC Symbol;Acc:HGNC:51290]
ENSG00000196387	50	68	58	79	82	92	58.6667	84.3333	-0.615684	-2.99801	0.00271748	0.0104737	ZNF140	12	133080474	133107526	+	protein_coding	zinc finger protein 140 [Source:HGNC Symbol;Acc:HGNC:12925]
ENSG00000243554	9	6	6	23	19	14	7	18.6667	-1.50139	-2.99695	0.00272692	0.0104986	CCZ1P1	7	97969005	97972254	-	transcribed_unprocessed_pseudogene	CCZ1 pseudogene 1 [Source:HGNC Symbol;Acc:HGNC:55746]
ENSG00000254681	50	45	78	96	78	81	57.6667	85	-0.648675	-2.98568	0.00282949	0.0108459	PKD1P5	16	18374521	18401940	-	transcribed_unprocessed_pseudogene	polycystin 1, transient receptor potential channel interacting pseudogene 5 [Source:HGNC Symbol;Acc:HGNC:30069]
ENSG00000231185	37	37	32	52	51	65	35.3333	56	-0.759305	-2.97744	0.00290664	0.0110878	SPRY4-AS1	5	142325209	142672001	+	lncRNA	SPRY4 antisense RNA 1 [Source:HGNC Symbol;Acc:HGNC:53465]
ENSG00000124507	49	55	50	75	66	84	51.3333	75	-0.640481	-2.95803	0.00309611	0.0117531	PACSIN1	6	34466061	34535229	+	protein_coding	protein kinase C and casein kinase substrate in neurons 1 [Source:HGNC Symbol;Acc:HGNC:8570]
ENSG00000128652	18	31	19	39	41	40	22.6667	40	-0.90932	-2.92131	0.00348567	0.0130524	HOXD3	2	176136612	176173102	+	protein_coding	homeobox D3 [Source:HGNC Symbol;Acc:HGNC:5137]
ENSG00000166750	20	35	35	43	54	52	30	49.6667	-0.817213	-2.90993	0.00361508	0.013493	SLFN5	17	35243071	35273655	+	protein_coding	schlafen family member 5 [Source:HGNC Symbol;Acc:HGNC:28286]
ENSG00000105327	37	32	33	58	45	58	34	53.6667	-0.751919	-2.90379	0.00368673	0.0137363	BBC3	19	47220822	47232766	-	protein_coding	BCL2 binding component 3 [Source:HGNC Symbol;Acc:HGNC:17868]
ENSG00000178764	62	51	69	75	97	85	60.6667	85.6667	-0.588297	-2.90291	0.00369715	0.0137717	ZHX2	8	122781655	122974510	+	protein_coding	zinc fingers and homeoboxes 2 [Source:HGNC Symbol;Acc:HGNC:18513]
ENSG00000274372	8	7	11	31	24	10	8.66667	21.6667	-1.39854	-2.89295	0.00381648	0.0141491	LINC02804	1	148013203	148025934	+	lncRNA	long intergenic non-protein coding RNA 2804 [Source:HGNC Symbol;Acc:HGNC:54338]
ENSG00000259397	30	32	27	53	48	43	29.6667	48	-0.782917	-2.89092	0.00384114	0.0142299	ENSG00000259397	15	35092481	35093210	+	processed_pseudogene	U2 small nuclear RNA auxiliary factor 1 (U2AF1) pseudogene
ENSG00000228775	10	5	8	17	14	27	7.66667	19.3333	-1.43714	-2.8774	0.00400971	0.0148029	WEE2-AS1	7	141704003	141738346	-	lncRNA	WEE2 antisense RNA 1 [Source:HGNC Symbol;Acc:HGNC:48669]
ENSG00000229431	45	37	35	62	65	51	39	59.3333	-0.693884	-2.87125	0.00408856	0.0150604	MED8-AS1	1	43385113	43389155	+	lncRNA	MED8 antisense RNA 1 [Source:HGNC Symbol;Acc:HGNC:40908]
ENSG00000286545	62	55	48	94	73	69	55	78.6667	-0.60542	-2.8706	0.00409694	0.0150801	ENSG00000286545	2	112239621	112244375	+	lncRNA	novel transcript, antisense to ZC3H8
ENSG00000151474	14	9	11	33	28	14	11.3333	25	-1.22263	-2.86662	0.00414883	0.0152372	FRMD4A	10	13643706	14462142	-	protein_coding	FERM domain containing 4A [Source:HGNC Symbol;Acc:HGNC:25491]
ENSG00000289437	15	12	9	31	19	26	12	25.3333	-1.17142	-2.8651	0.00416871	0.0152952	ENSG00000289437	12	95260099	95261021	+	lncRNA	novel transcript, sense intronic to VEZT
ENSG00000223802	13	14	17	25	30	31	14.6667	28.6667	-1.05881	-2.86338	0.00419145	0.0153635	CERS1	19	18868545	18896727	-	protein_coding	ceramide synthase 1 [Source:HGNC Symbol;Acc:HGNC:14253]
ENSG00000151164	41	26	24	44	49	55	30.3333	49.3333	-0.797305	-2.85177	0.0043477	0.0158777	RAD9B	12	110501655	110533556	+	protein_coding	RAD9 checkpoint clamp component B [Source:HGNC Symbol;Acc:HGNC:21700]
ENSG00000145244	16	7	12	31	16	29	11.6667	25.3333	-1.21593	-2.84895	0.00438636	0.0159953	CORIN	4	47593999	47838106	-	protein_coding	corin, serine peptidase [Source:HGNC Symbol;Acc:HGNC:19012]
ENSG00000185615	8	7	3	25	9	17	6	17	-1.59651	-2.84288	0.00447078	0.0162476	PDIA2	16	283164	287215	+	protein_coding	protein disulfide isomerase family A member 2 [Source:HGNC Symbol;Acc:HGNC:14180]
ENSG00000237298	46	52	44	62	69	76	47.3333	69	-0.636672	-2.8397	0.0045156	0.0163865	TTN-AS1	2	178521183	178779963	+	lncRNA	TTN antisense RNA 1 [Source:HGNC Symbol;Acc:HGNC:44124]
ENSG00000147573	31	32	22	53	40	46	28.3333	46.3333	-0.801173	-2.83644	0.00456194	0.0165185	TRIM55	8	66126896	66175485	+	protein_coding	tripartite motif containing 55 [Source:HGNC Symbol;Acc:HGNC:14215]
ENSG00000215493	28	50	32	53	61	58	36.6667	57.3333	-0.734716	-2.83342	0.00460534	0.0166473	ENSG00000215493	22	20450122	20451824	+	processed_pseudogene	kelch-like 12 (Drosophila) (KLH12) pseudogene
ENSG00000135919	28	30	31	48	47	47	29.6667	47.3333	-0.764395	-2.82272	0.00476182	0.0171382	SERPINE2	2	223975045	224039318	-	protein_coding	serpin family E member 2 [Source:HGNC Symbol;Acc:HGNC:8951]
ENSG00000236423	10	5	10	27	17	16	8.33333	20	-1.3504	-2.82173	0.00477649	0.0171827	LINC01134	1	3900347	3917225	+	lncRNA	long intergenic non-protein coding RNA 1134 [Source:HGNC Symbol;Acc:HGNC:49449]
ENSG00000177854	37	40	42	68	65	47	39.6667	60	-0.682636	-2.82011	0.00480072	0.0172615	TMEM187	X	153972754	153983194	+	protein_coding	transmembrane protein 187 [Source:HGNC Symbol;Acc:HGNC:13705]
ENSG00000099365	37	36	37	72	47	51	36.6667	56.6667	-0.717068	-2.81663	0.00485305	0.0174329	STX1B	16	30989256	31010638	-	protein_coding	syntaxin 1B [Source:HGNC Symbol;Acc:HGNC:18539]
ENSG00000214975	40	30	41	64	44	64	37	57.3333	-0.726323	-2.8145	0.00488539	0.0175321	PPIAP29	6	24976419	24976982	+	processed_pseudogene	peptidylprolyl isomerase A pseudogene 29 [Source:HGNC Symbol;Acc:HGNC:43021]
ENSG00000227775	38	19	28	45	54	41	28.3333	46.6667	-0.809574	-2.80789	0.00498673	0.0178186	ENSG00000227775	1	1724512	1737251	+	transcribed_processed_pseudogene	ribosomal protein S7 (RPS7) pseudogene
ENSG00000271971	23	23	26	44	36	41	24	40.3333	-0.840096	-2.8078	0.00498808	0.0178192	ENSG00000271971	8	93715378	93716113	-	lncRNA	novel transcript, antisense to FAM92A1
ENSG00000184343	21	13	16	34	31	28	16.6667	31	-0.985332	-2.80152	0.00508625	0.0181178	SRPK3	X	153776412	153785732	+	protein_coding	SRSF protein kinase 3 [Source:HGNC Symbol;Acc:HGNC:11402]
ENSG00000230109	28	22	24	39	50	35	24.6667	41.3333	-0.832551	-2.79607	0.00517274	0.0183951	LINC02643	10	21340233	21372950	-	lncRNA	long intergenic non-protein coding RNA 2643 [Source:HGNC Symbol;Acc:HGNC:54126]
ENSG00000215375	59	45	55	81	77	67	53	75	-0.589994	-2.78855	0.00529446	0.0187564	MYL5	4	673580	682028	+	protein_coding	myosin light chain 5 [Source:HGNC Symbol;Acc:HGNC:7586]
ENSG00000163017	49	77	49	88	74	87	58.3333	83	-0.600248	-2.78472	0.00535732	0.0189341	ACTG2	2	73892314	73919865	+	protein_coding	actin gamma 2, smooth muscle [Source:HGNC Symbol;Acc:HGNC:145]
ENSG00000095587	43	42	37	66	54	61	40.6667	60.3333	-0.660731	-2.77251	0.00556252	0.0194884	TLL2	10	96364608	96513926	-	protein_coding	tolloid like 2 [Source:HGNC Symbol;Acc:HGNC:11844]
ENSG00000178752	17	21	20	28	40	35	19.3333	34.3333	-0.918882	-2.76772	0.00564505	0.0197312	ERFE	2	238158970	238168900	+	protein_coding	erythroferrone [Source:HGNC Symbol;Acc:HGNC:26727]
ENSG00000180881	35	52	60	68	77	69	49	71.3333	-0.629989	-2.76167	0.0057507	0.0200629	CAPS2	12	75275979	75390928	-	protein_coding	calcyphosine 2 [Source:HGNC Symbol;Acc:HGNC:16471]
ENSG00000235385	25	19	22	45	36	32	22	37.6667	-0.864134	-2.75999	0.00578034	0.0201474	LINC02154	X	13266041	13303452	-	lncRNA	long intergenic non-protein coding RNA 2154 [Source:HGNC Symbol;Acc:HGNC:53015]
ENSG00000138622	9	7	12	16	20	26	9.33333	20.6667	-1.24357	-2.71092	0.00670977	0.0228999	HCN4	15	73319859	73368958	-	protein_coding	hyperpolarization activated cyclic nucleotide gated potassium channel 4 [Source:HGNC Symbol;Acc:HGNC:16882]
ENSG00000267309	13	16	19	26	27	36	16	29.6667	-0.985647	-2.70452	0.00684024	0.0232832	ZNF566-AS1	19	36489649	36491040	+	lncRNA	ZNF566 antisense RNA 1 [Source:HGNC Symbol;Acc:HGNC:55301]
ENSG00000117245	32	35	39	46	54	61	35.3333	53.6667	-0.696276	-2.69895	0.00695583	0.023626	KIF17	1	20664014	20718017	-	protein_coding	kinesin family member 17 [Source:HGNC Symbol;Acc:HGNC:19167]
ENSG00000115468	41	40	68	68	68	81	49.6667	72.3333	-0.63504	-2.69704	0.0069958	0.023724	EFHD1	2	232606057	232682776	+	protein_coding	EF-hand domain family member D1 [Source:HGNC Symbol;Acc:HGNC:29556]
ENSG00000291120	33	36	28	48	49	52	32.3333	49.6667	-0.711302	-2.69233	0.00709549	0.0240183	MRPL45P2	17	47450568	47492493	-	lncRNA	mitochondrial ribosomal protein L45 pseudogene 2 [Source:HGNC Symbol;Acc:HGNC:29716]
ENSG00000158423	26	38	26	51	63	32	30	48.6667	-0.779416	-2.69145	0.00711427	0.024071	RIBC1	X	53422690	53431120	+	protein_coding	RIB43A domain with coiled-coils 1 [Source:HGNC Symbol;Acc:HGNC:26537]
ENSG00000012171	18	16	14	36	33	20	16	29.6667	-0.974766	-2.67016	0.00758142	0.0254424	SEMA3B	3	50267558	50277546	+	protein_coding	semaphorin 3B [Source:HGNC Symbol;Acc:HGNC:10724]
ENSG00000228933	25	22	21	26	56	35	22.6667	39	-0.871108	-2.65894	0.00783861	0.0261831	ENSG00000228933	X	27174920	27399006	-	lncRNA	novel transcript
ENSG00000232611	37	45	27	53	58	53	36.3333	54.6667	-0.679708	-2.65539	0.00792158	0.0264188	ENSG00000232611	X	136840931	136847797	-	lncRNA	novel transcript
ENSG00000225138	28	35	29	44	51	47	30.6667	47.3333	-0.716304	-2.64488	0.00817187	0.0271197	SLC9A3-AS1	5	473236	480884	+	lncRNA	SLC9A3 antisense RNA 1 [Source:HGNC Symbol;Acc:HGNC:40550]
ENSG00000128298	20	12	14	40	27	20	15.3333	29	-1.00481	-2.64329	0.00821045	0.027236	BAIAP2L2	22	38084652	38111015	-	protein_coding	BAR/IMD domain containing adaptor protein 2 like 2 [Source:HGNC Symbol;Acc:HGNC:26203]
ENSG00000183508	11	12	16	28	29	19	13	25.3333	-1.04664	-2.64143	0.0082556	0.0273736	TENT5C	1	117606048	117628389	+	protein_coding	terminal nucleotidyltransferase 5C [Source:HGNC Symbol;Acc:HGNC:24712]
ENSG00000243477	36	26	21	58	30	48	27.6667	45.3333	-0.807589	-2.63822	0.00833416	0.0275728	NAA80	3	50296402	50299416	-	protein_coding	N-alpha-acetyltransferase 80, NatH catalytic subunit [Source:HGNC Symbol;Acc:HGNC:30252]
ENSG00000161328	46	47	49	62	70	68	47.3333	66.6667	-0.585065	-2.6303	0.00853104	0.0280995	LRRC56	11	537527	554912	+	protein_coding	leucine rich repeat containing 56 [Source:HGNC Symbol;Acc:HGNC:25430]
ENSG00000257178	48	42	62	60	81	74	50.6667	71.6667	-0.591182	-2.62026	0.00878639	0.0288132	ENSG00000257178	17	48579630	48582259	-	lncRNA	novel transcript, sense intronic to HOXB3
ENSG00000240216	21	42	29	54	50	41	30.6667	48.3333	-0.741927	-2.61792	0.00884685	0.0289378	CPHL1P	3	149229356	149291800	-	transcribed_unitary_pseudogene	ceruloplasmin and hephaestin like 1, pseudogene [Source:HGNC Symbol;Acc:HGNC:31714]
ENSG00000289929	12	21	21	32	33	30	18	31.6667	-0.902816	-2.60654	0.00914618	0.0298013	ENSG00000289929	3	195635087	195640472	+	lncRNA	novel transcript
ENSG00000270804	21	22	12	33	32	31	18.3333	32	-0.894737	-2.60237	0.00925823	0.03005	UBE2CP5	19	57867885	57868834	+	transcribed_processed_pseudogene	ubiquitin conjugating enzyme E2 C pseudogene 5 [Source:HGNC Symbol;Acc:HGNC:43554]
ENSG00000135636	14	16	10	23	25	28	13.3333	25.3333	-1.01964	-2.60005	0.00932103	0.0302274	DYSF	2	71453561	71686763	+	protein_coding	dysferlin [Source:HGNC Symbol;Acc:HGNC:3097]
ENSG00000135914	38	50	49	79	50	69	45.6667	66	-0.622773	-2.59776	0.00938346	0.0304167	HTR2B	2	231108230	231125042	-	protein_coding	5-hydroxytryptamine receptor 2B [Source:HGNC Symbol;Acc:HGNC:5294]
ENSG00000185168	8	9	7	22	25	9	8	18.6667	-1.30008	-2.59351	0.0095003	0.0307392	LINC00482	17	81303771	81309278	-	lncRNA	long intergenic non-protein coding RNA 482 [Source:HGNC Symbol;Acc:HGNC:26816]
ENSG00000160200	174	196	276	279	345	290	215.333	304.667	-0.587819	-2.59346	0.00950152	0.0307392	CBS	21	43053191	43076943	-	protein_coding	cystathionine beta-synthase [Source:HGNC Symbol;Acc:HGNC:1550]
ENSG00000290907	26	23	25	56	38	28	24.6667	40.6667	-0.805408	-2.59135	0.00956015	0.030882	ENSG00000290907	9	38566260	38568009	-	lncRNA	novel transcript
ENSG00000188958	16	19	17	37	32	23	17.3333	30.6667	-0.908019	-2.58785	0.00965762	0.0311496	UTS2B	3	191267168	191330526	-	protein_coding	urotensin 2B [Source:HGNC Symbol;Acc:HGNC:30894]
ENSG00000290394	10	13	17	30	23	23	13.3333	25.3333	-1.01364	-2.57254	0.0100956	0.0323455	ENSG00000290394	16	15132720	15135153	-	lncRNA	novel transcript
ENSG00000267249	22	17	16	30	38	27	18.3333	31.6667	-0.876821	-2.5622	0.0104011	0.0331817	ENSG00000267249	18	12670426	12671145	-	lncRNA	novel transcript, sense intronic CEP76
ENSG00000290082	9	5	3	21	8	16	5.66667	15	-1.50131	-2.56197	0.010408	0.0331964	ENSG00000290082	17	29567823	29568533	-	lncRNA	novel transcript, antisense to TP53I13
ENSG00000184956	16	10	21	31	33	22	15.6667	28.6667	-0.956851	-2.56173	0.0104151	0.0332106	MUC6	11	1012823	1036718	-	protein_coding	mucin 6, oligomeric mucus/gel-forming [Source:HGNC Symbol;Acc:HGNC:7517]
ENSG00000115935	16	14	18	29	34	23	16	28.6667	-0.927403	-2.56118	0.0104319	0.0332395	WIPF1	2	174559572	174682916	-	protein_coding	WAS/WASL interacting protein family member 1 [Source:HGNC Symbol;Acc:HGNC:12736]
ENSG00000278175	22	30	26	33	54	38	26	41.6667	-0.76785	-2.54949	0.0107881	0.0342111	GLIDR	9	39709535	39810128	-	lncRNA	glioblastoma down-regulated RNA [Source:HGNC Symbol;Acc:HGNC:48823]
ENSG00000175093	33	34	21	41	47	48	29.3333	45.3333	-0.72099	-2.54879	0.0108097	0.0342652	SPSB4	3	141051347	141148611	+	protein_coding	splA/ryanodine receptor domain and SOCS box containing 4 [Source:HGNC Symbol;Acc:HGNC:30630]
ENSG00000279649	30	26	29	40	49	42	28.3333	43.6667	-0.714103	-2.54282	0.0109961	0.0347746	ENSG00000279649	16	68290087	68292790	-	TEC	novel transcript
ENSG00000156219	11	6	18	16	30	25	11.6667	23.6667	-1.11164	-2.53465	0.0112561	0.0354915	ART3	4	76011184	76114048	+	protein_coding	ADP-ribosyltransferase 3 (inactive) [Source:HGNC Symbol;Acc:HGNC:725]
ENSG00000133392	35	39	34	54	57	47	36	52.6667	-0.63719	-2.52951	0.0114223	0.0359322	MYH11	16	15703135	15857028	-	protein_coding	myosin heavy chain 11 [Source:HGNC Symbol;Acc:HGNC:7569]
ENSG00000130518	11	5	8	18	19	16	8	17.6667	-1.2333	-2.51818	0.0117965	0.0369516	IQCN	19	18257098	18274500	-	protein_coding	IQ motif containing N [Source:HGNC Symbol;Acc:HGNC:29350]
ENSG00000204583	7	7	3	8	20	16	5.66667	14.6667	-1.46584	-2.51778	0.0118098	0.0369792	LRCOL1	12	132603150	132610582	-	protein_coding	leucine rich colipase like 1 [Source:HGNC Symbol;Acc:HGNC:44160]
ENSG00000236956	28	35	32	53	50	40	31.6667	47.6667	-0.676716	-2.51689	0.0118397	0.0370576	NF1P8	2	131189834	131198007	-	unprocessed_pseudogene	neurofibromin 1 pseudogene 8 [Source:HGNC Symbol;Acc:HGNC:7767]
ENSG00000187650	37	28	29	43	44	55	31.3333	47.3333	-0.690746	-2.51548	0.011887	0.0371743	VMAC	19	5904872	5910853	+	protein_coding	vimentin type intermediate filament associated coiled-coil protein [Source:HGNC Symbol;Acc:HGNC:33803]
ENSG00000162745	7	8	8	16	18	17	7.66667	17	-1.23924	-2.51128	0.0120293	0.0375643	OLFML2B	1	161983192	162023869	-	protein_coding	olfactomedin like 2B [Source:HGNC Symbol;Acc:HGNC:24558]
ENSG00000289396	23	18	23	39	37	29	21.3333	35	-0.80164	-2.50664	0.0121883	0.0379813	ENSG00000289396	3	197073879	197075341	-	lncRNA	novel transcript, sense intronic to DLG1
ENSG00000078487	21	28	30	44	46	34	26.3333	41.3333	-0.736047	-2.50408	0.0122769	0.0382253	ZCWPW1	7	100400826	100428992	-	protein_coding	zinc finger CW-type and PWWP domain containing 1 [Source:HGNC Symbol;Acc:HGNC:23486]
ENSG00000120337	5	5	7	22	5	18	5.66667	15	-1.50155	-2.49874	0.0124637	0.0387262	TNFSF18	1	173039202	173050941	-	protein_coding	TNF superfamily member 18 [Source:HGNC Symbol;Acc:HGNC:11932]
ENSG00000285184	38	34	32	44	60	49	34.6667	51	-0.647164	-2.49047	0.0127573	0.0394738	ENSG00000285184	1	150045660	150067722	-	lncRNA	novel transcript
ENSG00000162572	33	40	36	60	55	44	36.3333	53	-0.631362	-2.48993	0.0127767	0.0395175	SCNN1D	1	1280436	1292029	+	protein_coding	sodium channel epithelial 1 subunit delta [Source:HGNC Symbol;Acc:HGNC:10601]
ENSG00000249679	8	4	8	12	16	19	6.66667	15.6667	-1.3294	-2.48832	0.0128347	0.0396638	ENSG00000249679	4	185471415	185507055	+	lncRNA	novel transcript, antisense to CCDC110
ENSG00000231784	11	8	6	15	22	17	8.33333	18	-1.20188	-2.48487	0.0129599	0.0399845	DBIL5P	17	752660	755336	+	transcribed_unitary_pseudogene	diazepam binding inhibitor-like 5, pseudogene [Source:HGNC Symbol;Acc:HGNC:38519]
ENSG00000289108	42	36	47	55	64	58	41.6667	59	-0.592084	-2.48252	0.0130458	0.0402328	ENSG00000289108	7	65219563	65252413	-	lncRNA	novel transcript
ENSG00000250116	15	5	5	23	12	21	8.33333	18.6667	-1.263	-2.47657	0.0132652	0.0408336	RHOQ-AS1	2	46568256	46580238	-	lncRNA	RHOQ antisense RNA 1 [Source:HGNC Symbol;Acc:HGNC:40816]
ENSG00000256061	18	13	26	38	30	29	19	32.3333	-0.85523	-2.4756	0.0133013	0.0409108	DNAAF4	15	55410525	55508234	-	protein_coding	dynein axonemal assembly factor 4 [Source:HGNC Symbol;Acc:HGNC:21493]
ENSG00000205085	11	4	14	26	19	16	9.66667	20.3333	-1.15918	-2.47424	0.0133518	0.0410493	GARIN1A	7	128671693	128687877	+	protein_coding	golgi associated RAB2 interactor 1A [Source:HGNC Symbol;Acc:HGNC:27998]
ENSG00000267681	10	21	27	39	38	24	19.3333	33.6667	-0.880889	-2.47157	0.0134523	0.0412816	ENSG00000267681	17	43144956	43145255	+	transcribed_processed_pseudogene	high mobility group nucleosome binding domain 1 (HMGN1) pseudogene
ENSG00000278922	30	28	34	47	59	34	30.6667	46.6667	-0.689834	-2.46846	0.0135696	0.0415817	ENSG00000278922	16	30526918	30528294	+	TEC	novel transcript
ENSG00000114626	28	11	15	34	25	35	18	31.3333	-0.897202	-2.45015	0.0142798	0.0433748	ABTB1	3	127672935	127680926	+	protein_coding	ankyrin repeat and BTB domain containing 1 [Source:HGNC Symbol;Acc:HGNC:18275]
ENSG00000166446	37	34	18	51	33	55	29.6667	46.3333	-0.741306	-2.44883	0.0143322	0.0435073	CDYL2	16	80597907	80804598	-	protein_coding	chromodomain Y like 2 [Source:HGNC Symbol;Acc:HGNC:23030]
ENSG00000126106	32	23	23	30	53	40	26	41	-0.748242	-2.44548	0.0144658	0.0438504	TMEM53	1	44635238	44674481	-	protein_coding	transmembrane protein 53 [Source:HGNC Symbol;Acc:HGNC:26186]
ENSG00000099260	52	34	36	54	68	52	40.6667	58	-0.602089	-2.43421	0.0149245	0.0450393	PALMD	1	99646113	99694541	+	protein_coding	palmdelphin [Source:HGNC Symbol;Acc:HGNC:15846]
ENSG00000146038	8	9	5	17	19	13	7.33333	16.3333	-1.24179	-2.43374	0.0149438	0.0450885	DCDC2	6	24171755	24358059	-	protein_coding	doublecortin domain containing 2 [Source:HGNC Symbol;Acc:HGNC:18141]
ENSG00000147174	17	22	24	38	43	23	21	34.6667	-0.804779	-2.4179	0.0156105	0.0468724	GCNA	X	71578437	71613583	+	protein_coding	germ cell nuclear acidic peptidase [Source:HGNC Symbol;Acc:HGNC:15805]
ENSG00000223559	30	36	35	50	52	45	33.6667	49	-0.629859	-2.41301	0.0158213	0.0473907	ENSG00000223559	7	56288230	56291425	+	processed_pseudogene	exportin, tRNA (nuclear export receptor for tRNAs) (XPOT) pseudogene
ENSG00000287262	9	2	8	13	17	15	6.33333	15	-1.3365	-2.40635	0.0161127	0.0480995	ENSG00000287262	4	39539395	39546073	-	lncRNA	novel transcript
ENSG00000181798	24	20	20	34	41	28	21.3333	34.3333	-0.773673	-2.40187	0.0163115	0.0485955	LINC00471	2	231508420	231514396	-	lncRNA	long intergenic non-protein coding RNA 471 [Source:HGNC Symbol;Acc:HGNC:28668]
ENSG00000172232	7	5	7	18	14	12	6.33333	14.6667	-1.29878	-2.39257	0.0167311	0.0496877	AZU1	19	825097	832018	+	protein_coding	azurocidin 1 [Source:HGNC Symbol;Acc:HGNC:913]
ENSG00000270392	32	24	41	33	61	53	32.3333	49	-0.691958	-2.38709	0.0169824	0.0502087	PFN1P2	1	120432204	120434052	-	transcribed_processed_pseudogene	profilin 1 pseudogene 2 [Source:HGNC Symbol;Acc:HGNC:24298]
ENSG00000154027	31	35	39	55	48	48	35	50.3333	-0.613413	-2.37668	0.0174694	0.0514288	AK5	1	77282019	77559966	+	protein_coding	adenylate kinase 5 [Source:HGNC Symbol;Acc:HGNC:365]
ENSG00000143816	19	19	20	45	31	21	19.3333	32.3333	-0.824722	-2.36801	0.0178842	0.0524385	WNT9A	1	227918656	227947932	-	protein_coding	Wnt family member 9A [Source:HGNC Symbol;Acc:HGNC:12778]
ENSG00000170161	23	25	21	40	37	31	23	36	-0.734249	-2.36764	0.0179019	0.0524638	FAM88B	9	62897368	62900104	+	lncRNA	family with sequence similarity 88 member B [Source:HGNC Symbol;Acc:HGNC:31457]
ENSG00000111653	130	55	89	157	139	150	91.3333	148.667	-0.799263	-2.3669	0.0179377	0.0525275	ING4	12	6650301	6663142	-	protein_coding	inhibitor of growth family member 4 [Source:HGNC Symbol;Acc:HGNC:19423]
ENSG00000204860	11	9	16	22	18	27	12	22.3333	-0.991637	-2.34684	0.0189332	0.0550746	FAM201A	9	38620474	38624990	+	lncRNA	family with sequence similarity 201 member A [Source:HGNC Symbol;Acc:HGNC:27239]
ENSG00000279382	23	28	23	45	37	32	24.6667	38	-0.710629	-2.3423	0.0191652	0.0556843	ENSG00000279382	17	76090308	76091669	+	TEC	TEC
ENSG00000286214	6	17	10	20	31	14	11	21.6667	-1.05683	-2.31173	0.0207928	0.0596235	COPG2IT1	7	130538954	130546900	+	lncRNA	COPG2 imprinted transcript 1 [Source:HGNC Symbol;Acc:HGNC:2238]
ENSG00000125637	20	12	15	27	29	24	15.6667	26.6667	-0.857264	-2.31014	0.0208802	0.0598163	PSD4	2	113157325	113209396	+	protein_coding	pleckstrin and Sec7 domain containing 4 [Source:HGNC Symbol;Acc:HGNC:19096]
ENSG00000265778	30	17	13	30	30	38	20	32.6667	-0.805849	-2.3071	0.0210492	0.0601832	ZNF516-AS1	18	76491629	76493920	+	lncRNA	ZNF516 antisense RNA 1 [Source:HGNC Symbol;Acc:HGNC:55324]
ENSG00000232803	6	6	10	21	17	10	7.33333	16	-1.20644	-2.30704	0.0210526	0.0601832	SLCO4A1-AS1	20	62663019	62666724	-	lncRNA	SLCO4A1 antisense RNA 1 [Source:HGNC Symbol;Acc:HGNC:40537]
ENSG00000205885	27	26	30	26	49	52	27.6667	42.3333	-0.709547	-2.30521	0.0211549	0.0604294	C1RL-AS1	12	7108052	7122524	+	lncRNA	C1RL antisense RNA 1 [Source:HGNC Symbol;Acc:HGNC:27461]
ENSG00000108785	8	8	7	16	17	15	7.66667	16	-1.15103	-2.29906	0.0215017	0.0612439	HSD17B1P1	17	42546764	42548706	+	unprocessed_pseudogene	hydroxysteroid 17-beta dehydrogenase 1 pseudogene 1 [Source:HGNC Symbol;Acc:HGNC:5216]
ENSG00000223760	10	19	17	21	35	24	15.3333	26.6667	-0.884408	-2.29307	0.0218442	0.0620535	MED15P9	2	130135978	130137759	+	transcribed_unprocessed_pseudogene	mediator complex subunit 15 pseudogene 9 [Source:HGNC Symbol;Acc:HGNC:44130]
ENSG00000179862	30	23	26	40	41	37	26.3333	39.3333	-0.669075	-2.28403	0.0223699	0.0632817	CITED4	1	40861054	40862363	-	protein_coding	Cbp/p300 interacting transactivator with Glu/Asp rich carboxy-terminal domain 4 [Source:HGNC Symbol;Acc:HGNC:18696]
ENSG00000243224	7	11	4	17	16	14	7.33333	15.6667	-1.18363	-2.27185	0.0230953	0.0650621	TWF2-DT	3	52239256	52241104	+	lncRNA	TWF2 divergent transcript [Source:HGNC Symbol;Acc:HGNC:55619]
ENSG00000171551	11	10	12	27	21	14	11	20.6667	-0.99333	-2.27025	0.0231926	0.0652622	ECEL1	2	232479827	232487834	-	protein_coding	endothelin converting enzyme like 1 [Source:HGNC Symbol;Acc:HGNC:3147]
ENSG00000258057	29	25	32	37	52	38	28.6667	42.3333	-0.650599	-2.26796	0.0233314	0.0655815	BCDIN3D-AS1	12	49827913	49841143	+	lncRNA	BCDIN3D antisense RNA 1 [Source:HGNC Symbol;Acc:HGNC:44113]
ENSG00000213888	37	33	38	66	50	38	36	51.3333	-0.597173	-2.26636	0.0234295	0.065842	LINC01521	22	31346777	31348719	+	lncRNA	long intergenic non-protein coding RNA 1521 [Source:HGNC Symbol;Acc:HGNC:26029]
ENSG00000066230	7	8	7	16	15	15	7.33333	15.3333	-1.1544	-2.25438	0.0241724	0.0676364	SLC9A3	5	470456	524449	-	protein_coding	solute carrier family 9 member A3 [Source:HGNC Symbol;Acc:HGNC:11073]
ENSG00000165959	29	34	38	54	50	40	33.6667	48	-0.598089	-2.25185	0.024332	0.0680321	CLMN	14	95181940	95319908	-	protein_coding	calmin [Source:HGNC Symbol;Acc:HGNC:19972]
ENSG00000168899	3	7	10	14	14	16	6.66667	14.6667	-1.22778	-2.24757	0.0246036	0.0686594	VAMP5	2	85584431	85593406	+	protein_coding	vesicle associated membrane protein 5 [Source:HGNC Symbol;Acc:HGNC:12646]
ENSG00000276317	8	6	8	13	17	16	7.33333	15.3333	-1.15617	-2.24477	0.0247827	0.0690331	ENSG00000276317	20	62651272	62652186	-	lncRNA	novel transcript, antisense to SLCO4A1
ENSG00000255282	17	20	14	28	33	23	17	28	-0.80663	-2.24434	0.0248105	0.0690848	WTAPP1	11	102746968	102836766	+	transcribed_processed_pseudogene	Wilms tumor 1 associated protein pseudogene 1 [Source:HGNC Symbol;Acc:HGNC:44115]
ENSG00000213222	21	18	18	38	33	21	19	30.6667	-0.775004	-2.23714	0.0252774	0.0701883	TOMM40P4	2	131723253	131724279	-	processed_pseudogene	TOMM40 pseudogene 4 [Source:HGNC Symbol;Acc:HGNC:54633]
ENSG00000165879	17	18	17	35	27	23	17.3333	28.3333	-0.795737	-2.23428	0.0254648	0.0706298	FRAT1	10	97319271	97321915	+	protein_coding	FRAT regulator of WNT signaling pathway 1 [Source:HGNC Symbol;Acc:HGNC:3944]
ENSG00000174912	16	4	4	20	22	10	8	17.3333	-1.20088	-2.2188	0.0265006	0.0729715	METTL15P1	3	156713884	156714928	-	processed_pseudogene	methyltransferase like 15 pseudogene 1 [Source:HGNC Symbol;Acc:HGNC:31926]
ENSG00000140090	7	12	10	15	29	13	9.66667	19	-1.05573	-2.21627	0.0266731	0.0733266	SLC24A4	14	92322581	92501481	+	protein_coding	solute carrier family 24 member 4 [Source:HGNC Symbol;Acc:HGNC:10978]
ENSG00000271664	13	15	12	24	23	22	13.3333	23	-0.876444	-2.20968	0.0271276	0.0744387	ENSG00000271664	7	149275619	149277992	-	unprocessed_pseudogene	SECIS binding protein 2, pseudogene
ENSG00000168939	19	14	10	22	26	25	14.3333	24.3333	-0.856752	-2.18987	0.0285336	0.0776395	SPRY3	X	155612572	155782459	+	protein_coding	sprouty RTK signaling antagonist 3 [Source:HGNC Symbol;Acc:HGNC:11271]
ENSG00000178026	33	24	32	46	44	38	29.6667	42.6667	-0.613264	-2.18472	0.0289096	0.0784612	LRRC75B	22	24585620	24593208	-	protein_coding	leucine rich repeat containing 75B [Source:HGNC Symbol;Acc:HGNC:33155]
ENSG00000168528	36	17	13	41	28	36	22	35	-0.766255	-2.18394	0.0289666	0.0785453	SERINC2	1	31409565	31434680	+	protein_coding	serine incorporator 2 [Source:HGNC Symbol;Acc:HGNC:23231]
ENSG00000244560	8	7	7	17	13	15	7.33333	15	-1.12403	-2.17541	0.0295991	0.079984	ENSG00000244560	7	149287614	149295201	+	transcribed_unprocessed_pseudogene	zinc finger protein pseudogene
ENSG00000253302	16	11	9	25	22	17	12	21.3333	-0.918203	-2.17117	0.0299185	0.0805947	STAU2-AS1	8	73420004	73441526	+	lncRNA	STAU2 antisense RNA 1 [Source:HGNC Symbol;Acc:HGNC:44101]
ENSG00000273007	7	8	9	15	12	21	8	16	-1.09792	-2.16902	0.0300812	0.080964	ENSG00000273007	4	122879778	122885805	-	lncRNA	novel transcript, antisense to FGF2
ENSG00000239906	12	21	16	20	33	28	16.3333	27	-0.815026	-2.16532	0.0303632	0.0815905	ENSG00000239906	1	139790	140339	-	lncRNA	novel transcript
ENSG00000272836	4	11	14	16	16	24	9.66667	18.6667	-1.04415	-2.16341	0.0305095	0.0819082	ENSG00000272836	22	50205585	50206062	-	lncRNA	novel transcript, antisense to SELO
ENSG00000102385	15	22	16	24	35	26	17.6667	28.3333	-0.76933	-2.14542	0.031919	0.0849596	DRP2	X	101219769	101264502	+	protein_coding	dystrophin related protein 2 [Source:HGNC Symbol;Acc:HGNC:3032]
ENSG00000169071	9	23	17	28	29	24	16.3333	27	-0.810883	-2.14129	0.0322503	0.0856885	ROR2	9	91563091	91950228	-	protein_coding	receptor tyrosine kinase like orphan receptor 2 [Source:HGNC Symbol;Acc:HGNC:10257]
ENSG00000188620	6	7	10	15	15	16	7.66667	15.3333	-1.09072	-2.13845	0.0324801	0.0862222	HMX3	10	123135970	123139423	+	protein_coding	H6 family homeobox 3 [Source:HGNC Symbol;Acc:HGNC:5019]
ENSG00000236397	7	16	14	19	23	23	12.3333	21.6667	-0.902769	-2.13183	0.0330208	0.0872538	DDX11L2	2	113599036	113601261	-	unprocessed_pseudogene	DEAD/H-box helicase 11 like 2 (pseudogene) [Source:HGNC Symbol;Acc:HGNC:37103]
ENSG00000267481	4	8	10	14	22	10	7.33333	15.3333	-1.1433	-2.1311	0.0330806	0.0873964	ENSG00000267481	19	19788755	19790531	-	lncRNA	novel transcript, sense intronic to ZNF506
ENSG00000174028	70	71	60	168	71	92	67	110.333	-0.806961	-2.12509	0.0335794	0.088479	FAM3C2P	X	23075758	23076767	+	processed_pseudogene	family with sequence similarity 3 member C2, pseudogene [Source:HGNC Symbol;Acc:HGNC:34501]
ENSG00000249437	10	15	12	21	19	24	12.3333	21.3333	-0.883441	-2.11775	0.0341959	0.0898553	NAIP	5	70968166	71025339	-	protein_coding	NLR family apoptosis inhibitory protein [Source:HGNC Symbol;Acc:HGNC:7634]
ENSG00000249641	6	16	10	25	18	16	10.6667	19.6667	-0.967136	-2.11773	0.0341982	0.0898553	HOXC13-AS	12	53935328	53939643	-	lncRNA	HOXC13 antisense RNA [Source:HGNC Symbol;Acc:HGNC:43753]
ENSG00000291147	13	10	8	22	12	23	10.3333	19	-0.976762	-2.11641	0.0343103	0.0900546	ENSG00000291147	2	242088633	242175997	+	lncRNA	novel transcript
ENSG00000256673	13	11	7	23	21	13	10.3333	19	-0.963714	-2.11242	0.0346505	0.0908172	ENSG00000256673	12	9398355	9414851	-	unprocessed_pseudogene	ovostatin (OVOS) pseudogene
ENSG00000165895	15	17	10	23	30	18	14	23.6667	-0.842977	-2.1113	0.0347467	0.09104	ARHGAP42	11	100687288	100993941	+	protein_coding	Rho GTPase activating protein 42 [Source:HGNC Symbol;Acc:HGNC:26545]
ENSG00000266313	7	19	9	24	16	23	11.6667	21	-0.939709	-2.10338	0.0354322	0.0925758	ENSG00000266313	17	27333241	27352828	+	lncRNA	novel transcript
ENSG00000182379	32	16	13	36	25	35	20.3333	32	-0.751615	-2.10173	0.0355768	0.0928884	NXPH4	12	57216794	57226449	+	protein_coding	neurexophilin 4 [Source:HGNC Symbol;Acc:HGNC:8078]
ENSG00000187987	38	25	26	45	34	48	29.6667	42.3333	-0.608906	-2.09094	0.0365337	0.0949379	ZSCAN23	6	28431930	28443502	-	protein_coding	zinc finger and SCAN domain containing 23 [Source:HGNC Symbol;Acc:HGNC:21193]
ENSG00000260121	13	14	19	27	27	21	15.3333	25	-0.791578	-2.08937	0.0366745	0.0952266	ENSG00000260121	16	88718615	88720459	+	lncRNA	novel transcript, antisense to FAM38A
ENSG00000171766	13	11	12	18	22	22	12	20.6667	-0.876801	-2.08784	0.0368122	0.0954946	GATM	15	45361124	45402327	-	protein_coding	glycine amidinotransferase [Source:HGNC Symbol;Acc:HGNC:4175]
ENSG00000265666	9	12	7	15	18	19	9.33333	17.3333	-0.986008	-2.08777	0.0368184	0.0954946	RARA-AS1	17	40340867	40343136	-	lncRNA	RARA antisense RNA 1 [Source:HGNC Symbol;Acc:HGNC:49577]
ENSG00000149927	18	28	22	25	49	30	22.6667	34.6667	-0.698699	-2.07903	0.0376143	0.0971536	DOC2A	16	30005514	30023270	-	protein_coding	double C2 domain alpha [Source:HGNC Symbol;Acc:HGNC:2985]
ENSG00000279253	24	21	31	44	35	32	25.3333	37	-0.634092	-2.07017	0.038436	0.0989312	ENSG00000279253	20	35262727	35264187	-	TEC	novel transcript
ENSG00000179476	36	26	25	60	39	28	29	42.3333	-0.630356	-2.06581	0.0388466	0.0998214	C14orf28	14	44897275	44907257	+	protein_coding	chromosome 14 open reading frame 28 [Source:HGNC Symbol;Acc:HGNC:19834]
ENSG00000235448	10	14	11	17	26	18	11.6667	20.3333	-0.888554	-2.06481	0.0389408	0.100025	LURAP1L-AS1	9	12698554	12814377	-	lncRNA	LURAP1L antisense RNA 1 [Source:HGNC Symbol;Acc:HGNC:49761]
ENSG00000163884	32	19	28	39	38	37	26.3333	38	-0.620504	-2.0637	0.0390459	0.100226	KLF15	3	126342635	126357408	-	protein_coding	KLF transcription factor 15 [Source:HGNC Symbol;Acc:HGNC:14536]
ENSG00000255566	12	11	9	22	21	14	10.6667	19	-0.918474	-2.06194	0.0392132	0.100603	ENSG00000255566	12	64442510	64443330	-	processed_pseudogene	mitochondrial ribosomal protein S25 (MRPS25) pseudogene
ENSG00000136378	24	14	20	26	33	30	19.3333	29.6667	-0.709892	-2.05233	0.0401378	0.102623	ADAMTS7	15	78759206	78811464	-	protein_coding	ADAM metallopeptidase with thrombospondin type 1 motif 7 [Source:HGNC Symbol;Acc:HGNC:223]
ENSG00000266171	8	8	5	14	13	15	7	14	-1.09348	-2.04729	0.0406292	0.103612	ENSG00000266171	18	735746	737459	+	lncRNA	novel transcript, antisense to YES1
ENSG00000183793	125	72	59	165	125	105	85.3333	131.667	-0.715261	-2.03727	0.0416233	0.105727	NPIPA5	16	15363628	15381047	-	protein_coding	nuclear pore complex interacting protein family member A5 [Source:HGNC Symbol;Acc:HGNC:41980]
ENSG00000231686	6	13	13	18	16	23	10.6667	19	-0.92655	-2.03094	0.0422615	0.107006	ANKRD11P2	X	146619597	146620584	-	processed_pseudogene	ANKRD11 pseudogene 2 [Source:HGNC Symbol;Acc:HGNC:54738]
ENSG00000233429	21	18	20	33	26	30	19.6667	29.6667	-0.684722	-2.019	0.0434871	0.109478	HOTAIRM1	7	27095647	27100265	+	lncRNA	HOXA transcript antisense RNA, myeloid-specific 1 [Source:HGNC Symbol;Acc:HGNC:37117]
ENSG00000260077	5	15	7	18	12	21	9	17	-1.01258	-2.00933	0.0445019	0.111601	ENSG00000260077	2	10039092	10040663	-	lncRNA	novel transcript
ENSG00000262223	9	17	6	18	17	22	10.6667	19	-0.927191	-2.00699	0.044751	0.112054	LINC03048	17	81375144	81385464	-	lncRNA	long intergenic non-protein coding RNA 3048 [Source:HGNC Symbol;Acc:HGNC:56272]
ENSG00000120899	32	15	30	43	36	33	25.6667	37.3333	-0.630211	-2.00285	0.0451936	0.112935	PTK2B	8	27311482	27459391	+	protein_coding	protein tyrosine kinase 2 beta [Source:HGNC Symbol;Acc:HGNC:9612]
ENSG00000235636	15	19	7	22	23	23	13.6667	22.6667	-0.821962	-1.99784	0.0457339	0.114037	NUS1P1	X	47512602	47513483	-	processed_pseudogene	NUS1 pseudogene 1 [Source:HGNC Symbol;Acc:HGNC:38472]
ENSG00000146592	25	13	30	32	35	34	22.6667	33.6667	-0.662168	-1.99646	0.0458842	0.114296	CREB5	7	28299321	28825894	+	protein_coding	cAMP responsive element binding protein 5 [Source:HGNC Symbol;Acc:HGNC:16844]
ENSG00000288756	20	16	18	26	34	23	18	27.6667	-0.707516	-1.99334	0.0462238	0.114931	ENSG00000288756	8	77000170	77008111	+	lncRNA	novel transcript, antisense to PEX2
ENSG00000223519	10	7	6	12	16	16	7.66667	14.6667	-1.03023	-1.988	0.0468111	0.11611	KIF28P	1	246771837	246839611	-	transcribed_unitary_pseudogene	kinesin family member 28, pseudogene [Source:HGNC Symbol;Acc:HGNC:49205]
ENSG00000124225	12	14	11	24	16	22	12.3333	20.6667	-0.837393	-1.98718	0.0469019	0.116275	PMEPA1	20	57648392	57711536	-	protein_coding	prostate transmembrane protein, androgen induced 1 [Source:HGNC Symbol;Acc:HGNC:14107]
ENSG00000151651	21	16	22	34	32	23	19.6667	29.6667	-0.679237	-1.98322	0.0473432	0.117051	ADAM8	10	133262420	133276868	-	protein_coding	ADAM metallopeptidase domain 8 [Source:HGNC Symbol;Acc:HGNC:215]
ENSG00000226889	6	11	9	17	13	18	8.66667	16	-0.977055	-1.97911	0.0478037	0.117986	ATF6-DT	1	161749452	161766227	-	lncRNA	ATF6 divergent transcript [Source:HGNC Symbol;Acc:HGNC:55826]
ENSG00000246982	7	17	10	18	28	14	11.3333	20	-0.900365	-1.97907	0.0478084	0.117986	BRPF3-AS1	6	36146698	36197205	-	lncRNA	BRPF3 antisense RNA 1 [Source:HGNC Symbol;Acc:HGNC:55591]
ENSG00000231728	23	26	20	32	37	31	23	33.3333	-0.624549	-1.97312	0.0484817	0.119391	TMSB15B-AS1	X	103845151	103919548	-	lncRNA	TMSB15B antisense RNA 1 [Source:HGNC Symbol;Acc:HGNC:53858]
ENSG00000271537	9	14	6	19	17	16	9.66667	17.3333	-0.931543	-1.97032	0.0488013	0.120059	ENSG00000271537	7	139198557	139199142	-	processed_pseudogene	FCF1 small subunit (SSU) processome component homolog (S. cerevisiae), pseudogene
ENSG00000185633	1	1	1	15	15	15	1	15	-3.99805	-4.15895	3.2e-05	NA	NDUFA4L2	12	57234903	57240715	-	protein_coding	NDUFA4 mitochondrial complex associated like 2 [Source:HGNC Symbol;Acc:HGNC:29836]
ENSG00000139269	1	1	2	11	16	15	1.33333	14	-3.48441	-3.97412	7.06e-05	NA	INHBE	12	57452323	57459280	+	protein_coding	inhibin subunit beta E [Source:HGNC Symbol;Acc:HGNC:24029]
ENSG00000162692	4	0	1	12	18	14	1.66667	14.6667	-3.23024	-3.95488	7.66e-05	NA	VCAM1	1	100719742	100739045	+	protein_coding	vascular cell adhesion molecule 1 [Source:HGNC Symbol;Acc:HGNC:12663]
ENSG00000237505	5	3	3	17	12	16	3.66667	15	-2.12686	-3.38629	0.000708438	NA	PKN2-AS1	1	87620803	88685204	-	lncRNA	PKN2 antisense RNA 1 [Source:HGNC Symbol;Acc:HGNC:50597]
ENSG00000286230	5	1	4	9	17	18	3.33333	14.6667	-2.23585	-3.3551	0.000793376	NA	ENSG00000286230	19	55214287	55217281	-	lncRNA	novel transcript
ENSG00000170074	1	3	2	8	12	15	2	11.6667	-2.64125	-3.29971	0.000967863	NA	FAM153A	5	177707981	177784435	-	protein_coding	family with sequence similarity 153 member A [Source:HGNC Symbol;Acc:HGNC:29940]
ENSG00000007237	0	0	0	5	6	3	0	4.66667	-4.74535	-3.08219	0.00205482	NA	GAS7	17	9910606	10198606	-	protein_coding	growth arrest specific 7 [Source:HGNC Symbol;Acc:HGNC:4169]
ENSG00000250068	2	1	1	10	10	6	1.33333	8.66667	-2.78472	-2.90404	0.00368387	NA	ENSG00000250068	9	112581779	112582590	-	unprocessed_pseudogene	vacuolar protein sorting 33B (VPS33B) pseudogene
ENSG00000205560	0	3	1	5	14	8	1.33333	9	-2.83883	-2.90229	0.0037044	NA	CPT1B	22	50568861	50578465	-	protein_coding	carnitine palmitoyltransferase 1B [Source:HGNC Symbol;Acc:HGNC:2329]
ENSG00000272323	5	4	3	9	17	14	4	13.3333	-1.82972	-2.87963	0.00398147	NA	TTC23L-AS1	5	34837549	34839278	-	lncRNA	TTC23L antisense RNA 1 [Source:HGNC Symbol;Acc:HGNC:55215]
ENSG00000287271	4	3	5	16	12	11	4	13	-1.78781	-2.82466	0.00473314	NA	ENSG00000287271	19	38975161	39014527	+	lncRNA	novel transcript, antisense to FBXO17and FBXO27
ENSG00000121552	0	1	0	5	6	6	0.333333	5.66667	-4.07601	-2.82192	0.00477371	NA	CSTA	3	122325248	122341969	+	protein_coding	cystatin A [Source:HGNC Symbol;Acc:HGNC:2481]
ENSG00000259319	0	2	3	8	9	10	1.66667	9	-2.52352	-2.82086	0.00478955	NA	JDP2-AS1	14	75423683	75427741	-	lncRNA	JDP2 antisense RNA 1 [Source:HGNC Symbol;Acc:HGNC:55424]
ENSG00000257818	1	4	4	17	11	7	3	11.6667	-2.03757	-2.81545	0.00487084	NA	C1GALT1P1	12	69284397	69285485	+	processed_pseudogene	C1GALT1 pseudogene 1 [Source:HGNC Symbol;Acc:HGNC:51614]
ENSG00000229591	3	1	0	9	7	9	1.33333	8.33333	-2.74146	-2.80893	0.00497065	NA	ENSG00000229591	7	152120001	152121717	-	lncRNA	novel transcript
ENSG00000005243	3	1	4	10	12	10	2.66667	10.6667	-2.08947	-2.80064	0.0051001	NA	COPZ2	17	48026167	48038030	-	protein_coding	COPI coat complex subunit zeta 2 [Source:HGNC Symbol;Acc:HGNC:19356]
ENSG00000272720	9	1	3	19	16	8	4.33333	14.3333	-1.81007	-2.79532	0.00518489	NA	ENSG00000272720	22	38090127	38091559	+	lncRNA	novel transcript, antisense to BAIAP2L2
ENSG00000187017	0	0	0	5	6	1	0	4	-4.5103	-2.75094	0.0059425	NA	ESPN	1	6424776	6461367	+	protein_coding	espin [Source:HGNC Symbol;Acc:HGNC:13281]
ENSG00000237928	0	0	0	7	4	1	0	4	-4.51155	-2.74383	0.00607267	NA	NFIA-AS2	1	60912675	61056885	-	lncRNA	NFIA antisense RNA 2 [Source:HGNC Symbol;Acc:HGNC:40401]
ENSG00000128283	0	0	0	8	3	1	0	4	-4.51206	-2.72598	0.00641113	NA	CDC42EP1	22	37560480	37569405	+	protein_coding	CDC42 effector protein 1 [Source:HGNC Symbol;Acc:HGNC:17014]
ENSG00000235927	3	2	4	15	7	11	3	11	-1.9662	-2.71752	0.00657725	NA	NEXN-AS1	1	77881348	77889539	-	lncRNA	NEXN antisense RNA 1 [Source:HGNC Symbol;Acc:HGNC:31983]
ENSG00000269901	0	0	0	3	3	5	0	3.66667	-4.41934	-2.70621	0.00680564	NA	ENSG00000269901	16	87362536	87367476	+	lncRNA	novel transcript, antisense to FBXO31
ENSG00000254099	3	0	1	4	9	11	1.33333	8	-2.69008	-2.68294	0.00729791	NA	ENSG00000254099	5	141970637	141982687	-	lncRNA	novel transcript
ENSG00000130487	4	1	0	7	12	7	1.66667	8.66667	-2.46886	-2.6816	0.0073271	NA	KLHDC7B	22	50545899	50551023	+	protein_coding	kelch domain containing 7B [Source:HGNC Symbol;Acc:HGNC:25145]
ENSG00000183784	2	3	1	10	6	11	2	9	-2.26762	-2.67802	0.0074058	NA	DOCK8-AS1	9	212824	215893	-	lncRNA	DOCK8 antisense RNA 1 [Source:HGNC Symbol;Acc:HGNC:26436]
ENSG00000174640	2	1	1	7	10	6	1.33333	7.66667	-2.60997	-2.65394	0.00795586	NA	SLCO2A1	3	133932701	134052184	-	protein_coding	solute carrier organic anion transporter family member 2A1 [Source:HGNC Symbol;Acc:HGNC:10955]
ENSG00000291261	3	3	7	8	15	16	4.33333	13	-1.67976	-2.63899	0.00831541	NA	ENSG00000291261	15	22606022	22608126	-	lncRNA	novel transcript
ENSG00000290063	0	0	0	2	7	2	0	3.66667	-4.39256	-2.62797	0.00858968	NA	ENSG00000290063	12	4275562	4275755	-	lncRNA	NULL
ENSG00000229738	3	6	4	13	8	17	4.33333	12.6667	-1.64644	-2.58633	0.00970027	NA	ENSG00000229738	5	132987652	132988110	-	processed_pseudogene	putative nucleic acid binding protein RY-1 (RY1) pseudogene
ENSG00000225614	5	3	0	9	10	11	2.66667	10	-2.00449	-2.58631	0.00970099	NA	ZNF469	16	88382959	88440757	+	protein_coding	zinc finger protein 469 [Source:HGNC Symbol;Acc:HGNC:23216]
ENSG00000158077	3	3	3	6	15	10	3	10.3333	-1.87352	-2.54541	0.0109149	NA	NLRP14	11	7020479	7071526	+	protein_coding	NLR family pyrin domain containing 14 [Source:HGNC Symbol;Acc:HGNC:22939]
ENSG00000225506	4	1	2	7	5	16	2.33333	9.33333	-2.11417	-2.53602	0.0112121	NA	CYP4A22-AS1	1	47096653	47179271	-	lncRNA	CYP4A22 antisense RNA 1 [Source:HGNC Symbol;Acc:HGNC:43715]
ENSG00000197768	2	0	2	10	8	4	1.33333	7.33333	-2.53977	-2.51045	0.0120578	NA	STPG3	9	137251261	137253483	+	protein_coding	sperm-tail PG-rich repeat containing 3 [Source:HGNC Symbol;Acc:HGNC:37285]
ENSG00000228626	0	0	0	3	1	6	0	3.33333	-4.2964	-2.50828	0.0121321	NA	ENSG00000228626	1	148288001	148288951	-	unprocessed_pseudogene	novel pseudogene
ENSG00000225032	1	1	2	10	9	3	1.33333	7.33333	-2.53337	-2.50428	0.0122699	NA	ENSG00000225032	9	127816066	127822520	+	lncRNA	novel transcript
ENSG00000223390	0	0	0	5	4	1	0	3.33333	-4.24953	-2.47264	0.0134121	NA	ENSG00000223390	1	52033391	52044279	+	lncRNA	novel transcript
ENSG00000290162	0	0	0	4	5	1	0	3.33333	-4.24874	-2.47184	0.013442	NA	ENSG00000290162	X	119807433	119807581	-	unprocessed_pseudogene	UPF3 regulator of nonsense transcripts homolog B (yeast) (UPF3B) pseudogene
ENSG00000289250	2	3	3	12	7	9	2.66667	9.33333	-1.89705	-2.46737	0.0136111	NA	ENSG00000289250	2	69663299	69664331	+	lncRNA	novel transcript, sense intronic to ANXA4
ENSG00000260493	1	1	2	7	9	5	1.33333	7	-2.47448	-2.46533	0.0136887	NA	E2F5-DT	8	85172077	85177062	-	lncRNA	E2F5 divergent transcript [Source:HGNC Symbol;Acc:HGNC:55393]
ENSG00000258521	1	2	3	8	12	5	2	8.33333	-2.1367	-2.4621	0.0138127	NA	ENSG00000258521	14	100339832	100340554	+	lncRNA	novel transcript, antisense to WARS
ENSG00000291217	7	4	5	17	8	16	5.33333	13.6667	-1.45506	-2.45757	0.0139879	NA	LINC01347	1	243056307	243101744	-	lncRNA	long intergenic non-protein coding RNA 1347 [Source:NCBI gene (formerly Entrezgene);Acc:731275]
ENSG00000101213	2	3	2	10	3	14	2.33333	9	-2.05437	-2.4491	0.0143214	NA	PTK6	20	63528001	63537376	-	protein_coding	protein tyrosine kinase 6 [Source:HGNC Symbol;Acc:HGNC:9617]
ENSG00000123329	0	1	3	12	7	3	1.33333	7.33333	-2.53044	-2.44456	0.0145028	NA	ARHGAP9	12	57472264	57488814	-	protein_coding	Rho GTPase activating protein 9 [Source:HGNC Symbol;Acc:HGNC:14130]
ENSG00000119608	0	0	0	2	7	1	0	3.33333	-4.24681	-2.43398	0.0149337	NA	PROX2	14	74852871	74876154	-	protein_coding	prospero homeobox 2 [Source:HGNC Symbol;Acc:HGNC:26715]
ENSG00000287170	3	6	2	7	15	11	3.66667	11	-1.67465	-2.41903	0.0155618	NA	ENSG00000287170	19	55116420	55123169	+	lncRNA	novel transcript, antisense to PPP1R12C
ENSG00000228019	3	0	0	15	4	2	1	7	-2.88629	-2.41601	0.0156915	NA	ENSG00000228019	7	67307605	67308356	-	unprocessed_pseudogene	ribosomal protein L29 (RPL29) pseudogene
ENSG00000241769	4	3	4	13	9	10	3.66667	10.6667	-1.63074	-2.40172	0.0163184	NA	EOLA1-DT	X	149527591	149540959	-	lncRNA	EOLA1 divergent transcript [Source:HGNC Symbol;Acc:HGNC:44265]
ENSG00000234709	1	0	2	9	7	3	1	6.33333	-2.73934	-2.40016	0.016388	NA	UPF3AP3	9	99998301	99999069	-	processed_pseudogene	UPF3A pseudogene 3 [Source:HGNC Symbol;Acc:HGNC:38395]
ENSG00000273997	0	1	0	5	6	2	0.333333	4.33333	-3.67151	-2.38145	0.0172445	NA	ENSG00000273997	6	147406531	147406824	+	processed_pseudogene	heat shock 70kDa protein 8 (HSPA8) pseudogene
ENSG00000147027	0	0	0	3	3	3	0	3	-4.11891	-2.37916	0.0173523	NA	TMEM47	X	34627075	34657285	-	protein_coding	transmembrane protein 47 [Source:HGNC Symbol;Acc:HGNC:18515]
ENSG00000279633	0	0	0	3	3	3	0	3	-4.11891	-2.37916	0.0173523	NA	ENSG00000279633	14	61801713	61803634	+	TEC	TEC
ENSG00000099337	1	5	4	10	14	7	3.33333	10.3333	-1.71135	-2.37378	0.0176071	NA	KCNK6	19	38319845	38332076	+	protein_coding	potassium two pore domain channel subfamily K member 6 [Source:HGNC Symbol;Acc:HGNC:6281]
ENSG00000227091	0	1	0	4	1	8	0.333333	4.33333	-3.71378	-2.36977	0.017799	NA	SLC6A17-AS1	1	110165948	110172489	-	lncRNA	SLC6A17 antisense RNA 1 [Source:HGNC Symbol;Acc:HGNC:41279]
ENSG00000222009	6	1	7	13	11	13	4.66667	12.3333	-1.49573	-2.36639	0.0179623	NA	BTBD19	1	44808523	44815585	+	protein_coding	BTB domain containing 19 [Source:HGNC Symbol;Acc:HGNC:27145]
ENSG00000188599	1	2	0	6	6	6	1	6	-2.67646	-2.35755	0.0183961	NA	NPIPP1	16	15104330	15123498	-	transcribed_unprocessed_pseudogene	nuclear pore complex interacting protein pseudogene 1 [Source:HGNC Symbol;Acc:HGNC:35407]
ENSG00000246731	3	3	4	8	13	9	3.33333	10	-1.67242	-2.3541	0.0185675	NA	MGC16275	17	74209980	74213342	-	lncRNA	uncharacterized protein MGC16275 [Source:NCBI gene (formerly Entrezgene);Acc:85001]
ENSG00000280353	2	0	2	4	9	7	1.33333	6.66667	-2.41509	-2.34258	0.0191508	NA	ENSG00000280353	19	48198107	48199720	-	TEC	TEC
ENSG00000236404	0	0	0	5	3	1	0	3	-4.09899	-2.30948	0.0209172	NA	VLDLR-AS1	9	2421597	2622457	-	lncRNA	VLDLR antisense RNA 1 [Source:HGNC Symbol;Acc:HGNC:49621]
ENSG00000120278	0	1	1	9	4	3	0.666667	5.33333	-3.07706	-2.30259	0.0213021	NA	PLEKHG1	6	150599883	150843665	+	protein_coding	pleckstrin homology and RhoGEF domain containing G1 [Source:HGNC Symbol;Acc:HGNC:20884]
ENSG00000250075	1	0	3	8	9	3	1.33333	6.66667	-2.39598	-2.28588	0.0222612	NA	ENSG00000250075	4	67417305	67468251	-	lncRNA	novel transcript
ENSG00000118997	6	5	7	14	16	11	6	13.6667	-1.27367	-2.27769	0.0227453	NA	DNAH7	2	195737703	196068837	-	protein_coding	dynein axonemal heavy chain 7 [Source:HGNC Symbol;Acc:HGNC:18661]
ENSG00000271816	5	4	2	7	14	10	3.66667	10.3333	-1.58605	-2.27688	0.0227931	NA	BMS1P4	10	73699151	73730487	-	lncRNA	BMS1 pseudogene 4 [Source:NCBI gene (formerly Entrezgene);Acc:729096]
ENSG00000161381	7	2	4	12	17	6	4.33333	11.6667	-1.50959	-2.27087	0.0231547	NA	PLXDC1	17	39063313	39154394	-	protein_coding	plexin domain containing 1 [Source:HGNC Symbol;Acc:HGNC:20945]
ENSG00000238365	3	2	3	7	5	14	2.66667	8.66667	-1.80851	-2.25665	0.0240298	NA	RNU7-57P	1	154338743	154338802	+	snRNA	RNA, U7 small nuclear 57 pseudogene [Source:HGNC Symbol;Acc:HGNC:34153]
ENSG00000232060	3	0	2	7	10	4	1.66667	7	-2.15226	-2.22738	0.0259218	NA	SLC4A1APP1	9	30558880	30559481	-	processed_pseudogene	solute carrier family 4 member 1 adaptor protein pseudogene 1 [Source:HGNC Symbol;Acc:HGNC:49811]
ENSG00000291028	0	1	1	2	5	8	0.666667	5	-3.0115	-2.22188	0.0262917	NA	LINC00933	15	84570649	84580175	+	lncRNA	long intergenic non-protein coding RNA 933 [Source:NCBI gene (formerly Entrezgene);Acc:100506874]
ENSG00000100593	3	7	2	13	8	11	4	10.6667	-1.5065	-2.21671	0.0266429	NA	ISM2	14	77474394	77498816	-	protein_coding	isthmin 2 [Source:HGNC Symbol;Acc:HGNC:23176]
ENSG00000251957	1	3	1	8	2	11	1.66667	7	-2.17719	-2.21625	0.0266744	NA	RNU6-1095P	10	11923181	11923288	+	snRNA	RNA, U6 small nuclear 1095, pseudogene [Source:HGNC Symbol;Acc:HGNC:48058]
ENSG00000172318	1	1	0	9	3	3	0.666667	5	-2.98984	-2.19697	0.0280229	NA	B3GALT1	2	167293001	167874045	+	protein_coding	beta-1,3-galactosyltransferase 1 [Source:HGNC Symbol;Acc:HGNC:916]
ENSG00000230826	0	0	0	3	2	3	0	2.66667	-3.95331	-2.19365	0.0282609	NA	ENSG00000230826	9	123736437	123751941	+	lncRNA	novel transcript
ENSG00000189056	0	0	0	3	3	2	0	2.66667	-3.94132	-2.18146	0.0291492	NA	RELN	7	103471381	103989658	-	protein_coding	reelin [Source:HGNC Symbol;Acc:HGNC:9957]
ENSG00000231426	4	5	5	12	13	9	4.66667	11.3333	-1.36533	-2.18099	0.0291845	NA	FILNC1	6	139677639	139860476	+	lncRNA	FOXO induced long non-coding RNA 1 [Source:HGNC Symbol;Acc:HGNC:53755]
ENSG00000179698	4	1	8	7	20	8	4.33333	11.6667	-1.50901	-2.1796	0.0292874	NA	WDR97	8	144107726	144118328	+	protein_coding	WD repeat domain 97 [Source:HGNC Symbol;Acc:HGNC:26959]
ENSG00000237840	0	0	0	4	1	3	0	2.66667	-3.95437	-2.16412	0.030455	NA	FAM21FP	10	45706431	45722439	-	transcribed_unprocessed_pseudogene	family with sequence similarity 21 member F, pseudogene [Source:HGNC Symbol;Acc:HGNC:45011]
ENSG00000231793	3	2	8	10	8	15	4.33333	11	-1.44271	-2.14719	0.0317785	NA	DOC2GP	11	67612651	67616257	-	transcribed_unitary_pseudogene	double C2 domain gamma, pseudogene [Source:HGNC Symbol;Acc:HGNC:37962]
ENSG00000274600	3	4	4	11	8	10	3.66667	9.66667	-1.48987	-2.14324	0.0320938	NA	RIMBP3B	22	21383751	21389478	+	protein_coding	RIMS binding protein 3B [Source:HGNC Symbol;Acc:HGNC:33891]
ENSG00000251661	7	3	3	17	8	8	4.33333	11	-1.43195	-2.14114	0.032263	NA	ENSG00000251661	11	318640	325631	+	lncRNA	novel transcript, antisense to IFITM3
ENSG00000240770	0	0	0	4	3	1	0	2.66667	-3.92998	-2.13961	0.0323861	NA	C21orf91-OT1	21	17763315	17792523	-	lncRNA	C21orf91 overlapping transcript 1 [Source:HGNC Symbol;Acc:HGNC:16729]
ENSG00000251552	0	0	0	3	4	1	0	2.66667	-3.92898	-2.13862	0.0324665	NA	COQ10BP2	5	83279921	83280644	-	processed_pseudogene	coenzyme Q10B pseudogene 2 [Source:HGNC Symbol;Acc:HGNC:44913]
ENSG00000270020	0	0	0	1	5	2	0	2.66667	-3.93921	-2.13387	0.0328537	NA	ENSG00000270020	16	86520383	86523897	-	lncRNA	novel transcript
ENSG00000278601	2	10	3	15	6	16	5	12.3333	-1.39972	-2.13311	0.0329157	NA	ENSG00000278601	10	110907483	110908182	+	lncRNA	novel transcript, antisense to BBIP1
ENSG00000288759	4	1	4	8	9	9	3	8.66667	-1.62365	-2.12923	0.0332355	NA	ENSG00000288759	X	47129317	47131200	+	lncRNA	novel transcript
ENSG00000290544	5	10	3	13	9	18	6	13.3333	-1.25177	-2.1232	0.0337367	NA	ENSG00000290544	17	19629451	19633825	+	lncRNA	novel transcript
ENSG00000263982	3	6	9	19	9	12	6	13.3333	-1.23848	-2.11404	0.0345118	NA	ENSG00000263982	18	76372717	76378275	+	lncRNA	novel transcript, antisense to ZFN156
ENSG00000259605	0	2	3	10	7	3	1.66667	6.66667	-2.0719	-2.09915	0.0358038	NA	ENSG00000259605	19	45764785	45769806	+	lncRNA	novel transcript, antisense to SIX5
ENSG00000119714	1	1	0	5	7	2	0.666667	4.66667	-2.88357	-2.09721	0.0359752	NA	GPR68	14	91232532	91253925	-	protein_coding	G protein-coupled receptor 68 [Source:HGNC Symbol;Acc:HGNC:4519]
ENSG00000234788	1	2	2	8	5	6	1.66667	6.33333	-2.01463	-2.09552	0.0361244	NA	HSPA8P3	10	26714622	26715832	+	processed_pseudogene	heat shock protein family A (Hsp70) member 8 pseudogene 3 [Source:HGNC Symbol;Acc:HGNC:44918]
ENSG00000272525	3	4	7	13	5	16	4.66667	11.3333	-1.38068	-2.09022	0.0365978	NA	BTF3-DT	5	73497549	73498386	-	lncRNA	BTF3 divergent transcript [Source:HGNC Symbol;Acc:HGNC:55211]
ENSG00000135702	0	0	0	6	1	1	0	2.66667	-3.93162	-2.08857	0.0367466	NA	CHST5	16	75528530	75536108	-	protein_coding	carbohydrate sulfotransferase 5 [Source:HGNC Symbol;Acc:HGNC:1973]
ENSG00000253764	0	3	0	6	6	4	1	5.33333	-2.49601	-2.08722	0.0368679	NA	KBTBD11-AS1	8	1971153	1974768	-	lncRNA	KBTBD11 antisense RNA 1 [Source:HGNC Symbol;Acc:HGNC:55530]
ENSG00000274024	7	5	1	11	11	10	4.33333	10.6667	-1.39232	-2.08681	0.0369056	NA	ENSG00000274024	X	135297046	135298585	+	processed_pseudogene	tigger transposable element derived 7 (TIGD7) pseudogene
ENSG00000221843	0	0	0	1	6	1	0	2.66667	-3.92653	-2.08368	0.0371888	NA	C2orf16	2	27537386	27582722	+	protein_coding	chromosome 2 open reading frame 16 [Source:HGNC Symbol;Acc:HGNC:25275]
ENSG00000238286	3	6	9	15	13	11	6	13	-1.20015	-2.08179	0.0373617	NA	SLC35E1P1	13	20607268	20608131	+	processed_pseudogene	solute carrier family 35 member E1 pseudogene 1 [Source:HGNC Symbol;Acc:HGNC:42046]
ENSG00000166033	5	6	5	7	15	14	5.33333	12	-1.26404	-2.08067	0.037464	NA	HTRA1	10	122458551	122514907	+	protein_coding	HtrA serine peptidase 1 [Source:HGNC Symbol;Acc:HGNC:9476]
ENSG00000180422	0	4	2	6	8	7	2	7	-1.89395	-2.07442	0.0380408	NA	LINC00304	16	89159146	89164245	+	lncRNA	long intergenic non-protein coding RNA 304 [Source:HGNC Symbol;Acc:HGNC:26713]
ENSG00000174225	4	3	2	7	14	5	3	8.66667	-1.61128	-2.07337	0.0381374	NA	ARL13A	X	100969708	100990831	+	protein_coding	ADP ribosylation factor like GTPase 13A [Source:HGNC Symbol;Acc:HGNC:31709]
ENSG00000234432	4	3	7	14	10	9	4.66667	11	-1.32298	-2.06732	0.0387044	NA	LINC02983	7	5426277	5428927	-	lncRNA	long intergenic non-protein coding RNA 2983 [Source:HGNC Symbol;Acc:HGNC:56060]
ENSG00000284655	2	2	1	8	8	3	1.66667	6.33333	-2.00399	-2.05375	0.0399996	NA	ENSG00000284655	8	7680309	7680526	-	unprocessed_pseudogene	RNA binding protein, fox-1 homolog (C. elegans) 1 (RBFOX1) pseudogene
ENSG00000286369	1	1	2	8	5	4	1.33333	5.66667	-2.17019	-2.05285	0.0400867	NA	ENSG00000286369	11	68272100	68284884	+	lncRNA	novel transcript
ENSG00000184933	0	1	0	2	0	9	0.333333	3.66667	-3.49299	-2.05027	0.0403381	NA	OR6A2	11	6791736	6799689	-	protein_coding	olfactory receptor family 6 subfamily A member 2 [Source:HGNC Symbol;Acc:HGNC:15301]
ENSG00000151117	9	3	6	25	10	6	6	13.6667	-1.26735	-2.04625	0.0407322	NA	TMEM86A	11	18693122	18704785	+	protein_coding	transmembrane protein 86A [Source:HGNC Symbol;Acc:HGNC:26890]
ENSG00000212541	7	3	2	11	12	7	4	10	-1.40899	-2.03785	0.041565	NA	RNU6-510P	1	37991462	37991569	+	snRNA	RNA, U6 small nuclear 510, pseudogene [Source:HGNC Symbol;Acc:HGNC:47473]
ENSG00000291283	4	3	2	7	11	7	3	8.33333	-1.562	-2.03512	0.0418385	NA	ENSG00000291283	5	177619059	177631535	-	lncRNA	novel transcript
ENSG00000274569	2	8	4	8	10	15	4.66667	11	-1.33447	-2.03199	0.0421545	NA	ENSG00000274569	12	56413647	56414045	-	processed_pseudogene	apolipoprotein F (APOF) pseudogene
ENSG00000234937	0	0	1	0	8	3	0.333333	3.66667	-3.43806	-2.02673	0.0426902	NA	ENSG00000234937	1	155845367	155846624	+	processed_pseudogene	proteasome (prosome, macropain) 26S subunit, non-ATPase, 7 (Mov34 homolog) (PSMD7) pseudogene
ENSG00000289506	1	4	2	10	6	6	2.33333	7.33333	-1.73664	-2.02668	0.0426949	NA	ENSG00000289506	10	72272288	72273704	-	lncRNA	novel transcript
ENSG00000241754	1	6	4	12	15	3	3.66667	10	-1.51494	-2.02089	0.043291	NA	ENSG00000241754	3	102621061	102673986	-	lncRNA	novel transcript
ENSG00000205763	1	0	1	6	3	4	0.666667	4.33333	-2.7916	-2.02035	0.0433466	NA	RP9P	7	32916815	32943038	-	transcribed_unprocessed_pseudogene	RP9 pseudogene [Source:HGNC Symbol;Acc:HGNC:33969]
ENSG00000277382	1	0	1	5	5	3	0.666667	4.33333	-2.78434	-2.01781	0.0436112	NA	ENSG00000277382	17	76709760	76710045	+	lncRNA	novel transcript, antisense to MXRA7
ENSG00000152128	3	4	5	5	16	9	4	10	-1.40781	-2.01155	0.0442673	NA	TMEM163	2	134455759	134719000	-	protein_coding	transmembrane protein 163 [Source:HGNC Symbol;Acc:HGNC:25380]
ENSG00000240990	8	6	5	12	16	11	6.33333	13	-1.1258	-2.00895	0.0445424	NA	HOXA11-AS	7	27184507	27189298	+	lncRNA	HOXA11 antisense RNA [Source:HGNC Symbol;Acc:HGNC:24957]
ENSG00000228513	1	1	0	3	0	11	0.666667	4.66667	-2.94362	-2.005	0.0449633	NA	ENSG00000228513	2	203061314	203062403	-	processed_pseudogene	zinc finger protein 14 (ZNF14) pseudogene
ENSG00000266601	2	1	4	9	9	4	2.33333	7.33333	-1.73018	-2.0034	0.0451347	NA	ENSG00000266601	17	47929682	47933106	-	lncRNA	novel transcript, antisense to SP2
ENSG00000199933	1	3	2	9	6	5	2	6.66667	-1.81997	-2.00213	0.0452709	NA	RNY1P16	12	101719808	101719918	+	misc_RNA	RNY1 pseudogene 16 [Source:HGNC Symbol;Acc:HGNC:50879]
ENSG00000250934	1	3	5	7	6	12	3	8.33333	-1.57318	-2.00201	0.0452837	NA	ENSG00000250934	3	126266747	126291525	+	lncRNA	novel transcript
ENSG00000176289	0	0	2	3	4	6	0.666667	4.33333	-2.79848	-1.99942	0.0455634	NA	IDSP1	X	149525001	149526043	+	unprocessed_pseudogene	iduronate 2-sulfatase pseudogene 1 [Source:HGNC Symbol;Acc:HGNC:5390]
ENSG00000248787	1	0	2	2	4	9	1	5	-2.43491	-1.99754	0.0457669	NA	ENSG00000248787	3	125907765	125916360	-	lncRNA	novel transcript
ENSG00000116194	0	4	7	6	12	11	3.66667	9.66667	-1.48706	-1.9947	0.0460757	NA	ANGPTL1	1	178849535	178871077	-	protein_coding	angiopoietin like 1 [Source:HGNC Symbol;Acc:HGNC:489]
ENSG00000138606	7	8	0	11	15	9	5	11.6667	-1.30969	-1.98765	0.04685	NA	SHF	15	45167214	45201175	-	protein_coding	Src homology 2 domain containing F [Source:HGNC Symbol;Acc:HGNC:25116]
ENSG00000286393	0	1	0	4	5	1	0.333333	3.33333	-3.28785	-1.98699	0.0469234	NA	ENSG00000286393	22	49662312	49664968	-	lncRNA	novel transcript
ENSG00000253618	1	2	2	5	4	9	1.66667	6	-1.95078	-1.98438	0.0472138	NA	GRPEL2-AS1	5	149348116	149357642	-	lncRNA	GRPEL2 antisense RNA 1 [Source:HGNC Symbol;Acc:HGNC:48999]
ENSG00000260176	4	4	11	8	18	14	6.33333	13.3333	-1.16309	-1.98298	0.0473692	NA	ENSG00000260176	16	2644084	2645214	-	lncRNA	novel transcript
ENSG00000255794	0	0	2	6	2	5	0.666667	4.33333	-2.79328	-1.98008	0.047695	NA	RMST	12	97430884	97598415	+	lncRNA	rhabdomyosarcoma 2 associated transcript [Source:HGNC Symbol;Acc:HGNC:29893]
ENSG00000259407	1	0	2	7	6	2	1	5	-2.39601	-1.9797	0.0477372	NA	ENSG00000259407	15	85744109	85750281	-	lncRNA	novel transcript, antisense to AKAP13
ENSG00000224464	0	0	0	1	2	4	0	2.33333	-3.77799	-1.97935	0.0477767	NA	PGAM1P6	2	23872268	23873014	-	processed_pseudogene	phosphoglycerate mutase 1 pseudogene 6 [Source:HGNC Symbol;Acc:HGNC:42453]
ENSG00000105679	0	0	0	3	1	3	0	2.33333	-3.76637	-1.97666	0.0480806	NA	GAPDHS	19	35533455	35545319	+	protein_coding	glyceraldehyde-3-phosphate dehydrogenase, spermatogenic [Source:HGNC Symbol;Acc:HGNC:24864]
ENSG00000162913	3	7	6	15	7	13	5.33333	11.6667	-1.22162	-1.97658	0.0480893	NA	OBSCN-AS1	1	228203503	228213664	-	lncRNA	OBSCN antisense RNA 1 [Source:HGNC Symbol;Acc:HGNC:32047]
ENSG00000252250	0	0	0	1	3	3	0	2.33333	-3.76413	-1.97447	0.0483286	NA	Y_RNA	2	69334600	69334692	+	misc_RNA	Y RNA [Source:RFAM;Acc:RF00019]
ENSG00000234255	1	0	0	7	1	2	0.333333	3.33333	-3.29932	-1.96852	0.0490082	NA	ENSG00000234255	2	65439838	65456571	-	lncRNA	novel transcript
ENSG00000235415	2	2	1	9	5	4	1.66667	6	-1.932	-1.96394	0.0495367	NA	ENSG00000235415	20	53608354	53634590	+	lncRNA	novel transcript
